# Supplementary material for: A survey of urban climate change experiments in 100 cities
Source: Glob Environ Change. 2013 Feb;23(1):92–102. doi: 10.1016/j.gloenvcha.2012.07.005 (PMC3688314; doi:10.1016/j.gloenvcha.2012.07.005)
Supplement: Supplementary file 1 [file mmc1.xlsx]

## Sheet: Sheet1
City	Country	Sector	Name	When	Leading Actor	Partners	Objectives	Mode of Governance	Technical Innovation (Y/N)	Social Innovation (Y/N)	Environmental Justice Arguments Considered (Y/N)
Buenos Aires	Argentina	Built Environment	Centro Experimental de Produccion	Pre-Kyoto Agrement	CBO	No partnership	Develop new low-cost materials to be used in sustainable housing	Private	Y	N	Y
Buenos Aires	Argentina	Built Environment	Ecocasas	Post-Kyoto	CBO	No partnership	Build eco-houses in slums around Buenos Aires (mostly pilot projects)	Private	Y	N	Y
Buenos Aires	Argentina	Built Environment	Bio-climatic houses	Post-Kyoto	Local government	National government	Develop a pilot project of 'bioclimatic houses'	Enabling	Y	N	N
Buenos Aires	Argentina	Built Environment	Energy Efficiency of Public Buildings of GCBA	Post-Kyoto	Local government	National government	Optimise the energy consumption in public buildings with 10% Energy Savings in 2010 and 20% in 2012	Self-governing	N	Y	N
Buenos Aires	Argentina	Built Environment	Sustainable buildings	Post-Kyoto	Local government	No partnership	Establish principles and standards of sustainable construction that may lead to an impact with 500 people participating in 10 workshops	Enabling	Y	N	N
Buenos Aires	Argentina	Transport	No Motor Transportation in Buenos Aires	Post-Kyoto	Local government	No partnership	Support bicycle utilization as a sustainable alternative mode of urban transportation	Provision	Y	N	N
Buenos Aires	Argentina	Transport	Verificacion Tecnica Vehicular (VTV)	Pre-Kyoto Agrement	Local government	No partnership	Extend VTV to all motorised vehicles and incorporate in this routine specifications about authorised emissions	Regulation (hard and soft)	N	Y	N
Buenos Aires	Argentina	Transport	Ecobus	Post-Kyoto	Local government	Private	Develop a prototype of 'Ecobus' with an hybrid engine using both electricity and diesel, with national technology. Results expected are having one ecobus in operation by summer 2009/ 2012 and the incorporation of 200 'eco-vehicles' for collective transport	Enabling	Y	N	N
Buenos Aires	Argentina	Built Environment	Energy Efficiency in Social Housing	Post-Kyoto	National Government	No partnership	Measure the energy efficiency in a prototype house made with special bricks by comparing the prototype with standard houses and existing standards	Enabling	Y	N	Y
Buenos Aires	Argentina	Urban Form	Identification and Inventory of infrastructure subject to environmental regulation	Post-Kyoto	National Government	No partnership	Develop an inventory and database of all the urban elements subject to environmental regulation	Regulation (hard and soft)	N	Y	N
Buenos Aires	Argentina	Urban Infrastructure-Energy	Landfill gas recovery at the Norte III Landfill, Buenos Aires, Argentina	Post-Kyoto	Private	No partnership	Establish a landfill gas capture project to provide power	Private	Y	N	Y
Buenos Aires	Argentina	Urban Infrastructure-Energy	Landfill gas extraction on the landfill Villa Dominico	Post-Kyoto	Private	Private	Establish a landfill gas capture project to provide power for 25,000 homes	Private	Y	N	Y
Buenos Aires	Argentina	Urban Infrastructure-Energy	Desarrollo Integral de Energias Alternativas	Post-Kyoto	Regional government	International Organisation	Establish pilot experiments for alternative energy and alternative materials	Provision	Y	N	N
Melbourne	Australia	Built Environment	1200 Buildings Program	Post-Kyoto	Local government	No partnership	Retrofit 1200 commercial buildings to contribute to zero net emissions by 2020	Self-governing	Y	N	N
Melbourne	Australia	Built Environment	Mandatory energy requirements for office buildings	Pre-Kyoto Ratification	Local government	No partnership	Improve the energy efficiency of new office developments	Regulation (hard and soft)	N	N	N
Melbourne	Australia	Built Environment	Programme to reduce energy use in government buildings	Pre-Kyoto Ratification	Local government	No partnership	Reduce the consumption of energy in government buildings	Self-governing	N	Y	N
Melbourne	Australia	Built Environment	Saving in the city programme for hotels	Pre-Kyoto Ratification	Local government	No partnership	Incentivise energy savings in hotels	Enabling	N	N	N
Melbourne	Australia	Transport	Reduce travel demand program	Pre-Kyoto Ratification	Local government	No partnership	Reduce the demand for travelling	Enabling	N	Y	N
Melbourne	Australia	Built Environment	CH2 - Council House 2	Pre-Kyoto Ratification	Local government	Private	Integrate sustainable technologies and improve wellbeing of occupants	Provision	Y	Y	Y
Melbourne	Australia	Adaptation	Water harvesting systems	Post-Kyoto	Local Government	No partnership	Increase the use of water harvesting systems as a measure for water security and climate change adaptation	Self-governing	Y	N	N
Melbourne	Australia	Adaptation	Climate Change Adaptation Strategy	Post-Kyoto	Local Government	No partnership	Develop a climate change adaptation strategy to deal with floodings, sea-level rise, bushfires, urban heat island etc	Regulation (hard and soft)	N	Y	N
Sydney	Australia	Urban Infrastructure-Energy	Randwick Local Government Emissions Trading Scheme	Post-Kyoto	CBO	Local Government	Reduce GHG emissions with a emissions trading scheme	Self-governing	N	Y	N
Sydney	Australia	Urban Form	2030 Sustainable Sydney	Post-Kyoto	Local government	CBO	Implement a vision of Sydney as a green, global, connected city including "Ten Targets": reduce 1990 GHG emissions by 60%; capacity to met local electricity and water demand; 49,000 additional dwellings; 7.5% all housing social housing and 7.5% all housing affordable housing; 97,000 additional jobs; 90% city workers communiting on public transport; 10% trips in city cycling and 50% walking; every…	Self-governing	Y	Y	Y
Sydney	Australia	Transport	Zero Emission Fleet	Pre-Kyoto Ratification	Local government	National government	Reduce GHG emissions from vehicle fleet and offset residual emission by tree planing and Green Power	Self-governing	Y	Y	N
Sydney	Australia	Transport	Fees For Cars Impact	Pre-Kyoto Ratification	Local government	No partnership	Increase residents awareness of environmental impacts and minimize the impact of cars	Regulation (hard and soft)	N	Y	N
Sydney	Australia	Urban Infrastructure-Energy	Green Power	Pre-Kyoto Ratification	Local government	No partnership	Become a carbon neutral city with the purchase of 100% of energy supply from Green Power	Self-governing	Y	Y	N
Sydney	Australia	Built Environment	Randwick Home Energy Makeover	Post-Kyoto	Local government	Private	Influence and inform changes in residents behaviour concerning consumption of energy and residential GHG emissions	Enabling	N	Y	N
Sydney	Australia	Urban Infrastructure-Energy	Carbon Neutral City	Post-Kyoto	Local government	Private	Become a carbon neutral city by converting to 100% Green Power and call for tenders to offset 100% of cities GHG emissions for 2007/08	Self-governing	Y	Y	N	Tender no 0940 supply of 100% green power and tender no 0941 supply of accredited carbon offsets close 14 July 2009
Sydney	Australia	Built Environment	Residential Rebate Program	Post-Kyoto	National Government	No partnership	Make homes more water and energy efficient	Regulation (hard and soft)	N	Y	N
Sydney	Australia	Adaptation	Climate change adaptation program	Post-Kyoto	Local Government	No partnership	Develop a climate change adaptation programme	Self-governing	N	Y	N
Vienna	Austria	Built Environment	'Bauklima' and 'Thermoprofit' (part of municipal CCAP programm 'living/residential')	Pre-Kyoto Ratification	Local government	No partnership	Reduce emissions from residential buildings	Regulation (hard and soft)	Y	Y	N
Vienna	Austria	Built Environment	'Neue Arbeitsstätten' (new places of work) (part of municipal CCAP programm 'business')	Pre-Kyoto Ratification	Local government	No partnership	Reduce energy demad of commercial new builds	Enabling	Y	N	N
Vienna	Austria	Built Environment	'Neues Wohnen' (New living) (part of municipal CCAP programm 'living/residential'/business)/ domestic and commercial	Pre-Kyoto Ratification	Local government	No partnership	Control the increase of GHGs emissions from new housing	Regulation (hard and soft)	Y	N	N
Vienna	Austria	Built Environment	Wien spart Strom (Vienna saves electricity)	Pre-Kyoto Ratification	Local government	No partnership	Package of measures in private and business buildings to reduce the use of electricity, including retrofitting and awareness campaigns	Self-governing	N	Y	N
Vienna	Austria	Built Environment	Wiener Wärme (Viennese Warmth)	Pre-Kyoto Ratification	Local government	No partnership	Reduce carbon emissions and energy use through the use of renewable (solar, biomass) and low-carbon (district and distance heating)	Enabling	Y	N	Y
Vienna	Austria	Transport	Car sharing, car pooling, Effiziente Fahrzeuge and ECO-Fahrweise target personal transportation and vehicle efficiency	Pre-Kyoto Ratification	Local government	No partnership	Reduce personal car use from 37 to 25%	Enabling	N	Y	N
Vienna	Austria	Transport	'Gut zu Fuß in Wien'; 'Kommt Zeit - kommt Rad' increase use of bicycles and walking	Pre-Kyoto Ratification	Local government	No partnership	Increase both walking and cycling numbers from26 to 32% and build 800km of cycling routes in the greater city	Enabling	Y	Y	N
Vienna	Austria	Transport	Mehr Wiener Linien, Bei anruf bus: increase public transport use and availability	Pre-Kyoto Ratification	Local government	No partnership	Reduce CO2 emissions by increasing 43% the use of public trasnport	Provision	Y	Y	N
Vienna	Austria	Transport	Mobilitätsberatung' ; 'Bewusstseinsbildung' (mobility advice service and awareness campaigns)	Pre-Kyoto Ratification	Local government	No partnership	Change mobility related behaviours, support other climate related initatives	Enabling	N	Y	N
Vienna	Austria	Urban Form	'Lebenswerte Stadt' (liveable city)	Pre-Kyoto Ratification	Local government	No partnership	Improve mobility policies, foster polycentric models, and favour strategic planning to reduce travel journeys	Regulation (hard and soft)	N	N	N
Vienna	Austria	Built Environment	Öko-Prozess (Eco-Process)	Pre-Kyoto Ratification	Local government	Private	Help businesss to develop an eco-business plan and reduce GHGs emissions	Enabling	N	N	N
Vienna	Austria	Urban Infrastructure-Energy	Ökostrom	Pre-Kyoto Ratification	Local government	Private	Programme to promote the private use of solid/liquid biomass, biogas, waste, wind, geothermal, solar	Enabling	Y	Y	N
Vienna	Austria	Urban Infrastructure-Energy	'Cogeneration' and 'Öko-Fernwärme' - (programm in municipal CCAP Heat and Electricity generation actions)	Pre-Kyoto Ratification	Private	Private	Increase thermal efficiency of distance heat/electricity production in co-generation systems	Enabling	Y	Y	N
Vienna	Austria	Adaptation	High water quality in Vienna	Post-Kyoto	Local Government	No partnership	Guarantee the supply of water in Vienna	Regulation (hard and soft)	N	Y	N
Dhaka	Bangladesh	Adaptation	Flood protection measures	Pre-Kyoto Agrement	National Government	Local Government	Guarantee the protection of the city of Dhaka from floods	Provision	Y	N	N
Dhaka	Bangladesh	Adaptation	Improvement of the drainage system	Pre-Kyoto Ratification	Local Government	No partnership	Reduce the clogging of the drainage system and prevent enchroachment of canals	Regulation (hard and soft)	Y	N	N
Dhaka	Bangladesh	Adaptation	Adaptation of brickfields	Post-Kyoto	Private	No partnership	Protection of the brickfields from the impacts of climate change, in particular flooding	Private	N	Y	N
Dhaka	Bangladesh	Urban Infrastructure- Waste	Composting Organic Waste	Post-Kyoto	National Government	NGO	Build a composting Plant for organic waste with an input capacity of 700 tonnes	Provision	Y	N	Y
Dhaka	Bangladesh	Urban Infrastructure-Energy	Landfill Gas Extraction and Utilization at the Matuail landfill site, Dhaka, Bangladesh	Post-Kyoto	NGO	National government	Build a Landfill Gas extraction and utilisation project, with on-site generation by gas engines	Provision	Y	N	Y
Dhaka	Bangladesh	Transport	Electric vehicles for public transport	Post-Kyoto	NGO	Private	The introduction of three thousand new electric vehicles in Dhaka City is planned to add to the city’s passenger transport system and to reduce local pollution.	Private	Y	N	Y
Belo Horizonte	Brazil	Adaptation	Projecto Switch, Gestao d'aguas da cidade	Post-Kyoto	International Organisation	Local Government	Develop an integrated program of water management for the city of Belo Horizonte	Enabling	Y	Y	Y
Porto Alegre	Brazil	Transport	Porto Alegre Sustainable Transport	Post-Kyoto	International Organisation	Local Government	Plan, design and implement a Bus Rapid Transit (BRT) system for the city of Porto Alegre.	Provision	Y	N	N
Porto Alegre	Brazil	Transport	Municipal Fund to Reduce Climate Change Emissions from Motorised Vehicles	Post-Kyoto	Local government	National government	Reduce GHG emissions from motorised vehicles	Regulation (hard and soft)	N	Y	N
Porto Alegre	Brazil	Built Environment	Solar Energy Programme	Post-Kyoto	Local government	No partnership	Incentivise the use of solar energy to heat water	Provision	Y	N	N
Porto Alegre	Brazil	Transport	Pedestrian rights and duties chart	Post-Kyoto	Local government	No partnership	Facilitate and promote pedestrian mobility within the city	Regulation (hard and soft)	N	Y	Y
Porto Alegre	Brazil	Urban Form	Ecological Zoning	Post-Kyoto	Local government	No partnership	Demarcate environmental protection areas to prevent their development	Regulation (hard and soft)	Y	N	Y
Porto Alegre	Brazil	Transport	Ciclovia (Bike Path)	Post-Kyoto	Local government	Private	Develop a bike path system in Porto alegre with 490 bike paths	Provision	Y	N	N
Porto Alegre	Brazil	Carbon Sequestration	Programa Amazon Friend City	Post-Kyoto	NGO	Local Government	Create municipal legislation to the elimination of illegal timber from the Amazonia	Self-governing	N	Y	N
Recife	Brazil	Carbon Sequestration	Programa Amazon Friend City	Post-Kyoto	NGO	Local Government	Create municipal legislation to the elimination of illegal timber from the Amazonia	Self-governing	N	Y	N
Rio de Janeiro	Brazil	Transport	Non-motorised transport Unit	Post-Kyoto	Local government	National government	Create a Unit to develop studies and projects for the development of non-motorised transport in Rio	Enabling	N	Y	N
Rio de Janeiro	Brazil	Carbon Sequestration	Carbon Market	Post-Kyoto	Local government	NGO	Facilitate private companies' access to carbon sequestration projects and obtain finance	Regulation (hard and soft)	N	Y	N
Rio de Janeiro	Brazil	Urban Form	Ecocaminos	Post-Kyoto	Local government	No partnership	Prevent the spread of the favela into the surrounding forest and green areas by building 15k of wall in 14 favelas, now substituted by 'ecoways' and low wall	Provision	Y	Y	Y
Rio de Janeiro	Brazil	Built Environment	Eco-houses	Post-Kyoto	Local government	Private	Provide low-cost, energy saving houses to disadvantaged neighbourhoods	Provision	Y	N	Y
Rio de Janeiro	Brazil	Transport	Promotion of non-motorised transport	Post-Kyoto	National Government	International Organisation	Develop a programme for the promotion of non-motorised transport	Enabling	N	Y	N
Rio de Janeiro	Brazil	Carbon Sequestration	Programa Amazon Friend City	Post-Kyoto	NGO	Local Government	Create municipal legislation to the elimination of illegal timber from the Amazonia	Self-governing	N	Y	N
Rio de Janeiro	Brazil	Built Environment	Wal Mart Campinho	Post-Kyoto	Private	No partnership	Establish a fully sustainable supermarket in Rio de Janeiro	Private	Y	N	Y
Rio de Janeiro	Brazil	Urban Infrastructure-Energy	Gas provision new infrastructure	Post-Kyoto	Regional government	Local Government	Develop new infrastructure for natural gas (additional 14 million cubic metres per day of natural gas)	Provision	Y	N	N
Rio de Janeiro	Brazil	Built Environment	Solar Energy Decree	Post-Kyoto	Regional government	No partnership	Establish solar energy systems in public buildings and supply with solar energy 50% of the energy to heat water	Self-governing	Y	N	N
Rio de Janeiro	Brazil	Urban Form	Vulnerability Index	Post-Kyoto	Regional government	No partnership	Develop a Vulnerability index to support future policy development in the State	Enabling	N	Y	N
Rio de Janeiro	Brazil	Transport	Diske-Prove: Use of cooking oil as biodiesel	Post-Kyoto	Regional government	Private	Recycle cooking oil for its use as biodiesel and incorporate 2-5% of recycled material	Enabling	Y	N	N
Rio de Janeiro	Brazil	Adaptation	Vulnerability index	Post-Kyoto	National Government	No partnership	Develop a map of coastal vulnerabilities in the urban region of Rio de Janeiro	Provision	Y	N	N
Sao Paulo	Brazil	Transport	New train/metro facilities	Post-Kyoto	Local government	International Organisation	Develop new sustainable transport infrastructure while developing CDM methodologies to evaluate the systems: Build a new section of 11.6 km of double track, fully underground rail rapid system between Largo Treze and Chacara Klabin ("LTR-CKB section") in Line 5	Provision	Y	Y	N
Sao Paulo	Brazil	Built Environment	Mandatory Solar Energy	Post-Kyoto	Local government	National government	Install solar energy facilities in all new residential buildings with 1 or more bathrooms and in no-residential buildings such as sports clubs, hotels, etc	Regulation (hard and soft)	Y	N	N
Sao Paulo	Brazil	Carbon Sequestration	Incentivos permanentes a la arborizacion urbana (Incentives for urban tree planting)	Post-Kyoto	Local government	No partnership	Provide incentives to promote the planting of trees with technical assistance	Enabling	N	Y	N
Sao Paulo	Brazil	Carbon Sequestration	Timber of Legal Origin	Post-Kyoto	Local government	No partnership	Prevent the utilisation of illegal timber in any service provided to the Muncipality	Self-governing	N	Y	N
Sao Paulo	Brazil	Transport	Inspeção Veicular Ambiental	Post-Kyoto	Local government	No partnership	Establish a regular inspection of all vehicles (2008 all diesel and 2009 all)	Regulation (hard and soft)	N	Y	N
Sao Paulo	Brazil	Transport	Pro-cycling group	Post-Kyoto	Local government	No partnership	Create the "Grupo Executivo Pro-ciclista" to promote cycling and support cyclist in Sao Paulo and construct 140 km of cycling paths	Provision	Y	Y	N
Sao Paulo	Brazil	Urban Form	Climate Change Law	Post-Kyoto	Local government	No partnership	Ensure the contribution of Sao Paulo to meeting the objectives established in national and international conventions of climate change with the reduction of climate change-related emissions of 30% by 2012 with respect to the emissions of 2005	Regulation (hard and soft)	Y	Y	Y
Sao Paulo	Brazil	Urban Infrastructure- Waste	Recycling materials in road pavement	Post-Kyoto	Local government	No partnership	Ensuring the use of solid waste from buildings in the pavement of new roads	Regulation (hard and soft)	Y	N	N
Sao Paulo	Brazil	Urban Infrastructure- Waste	Atterro Bandeirantes (Landfill site)	Post-Kyoto	Local government	Private	Develop a system of methane burning from landfills for the generation of 'clean' energy and the reduction of waste	Provision	Y	Y	N
Sao Paulo	Brazil	Urban Infrastructure- Waste	Atterro Sao Joao (Landfill Site)	Post-Kyoto	Local government	Private	Develop a system of methane burning from landfills for the generation of 'clean' energy and the reduction of waste	Provision	Y	Y	N
Sao Paulo	Brazil	Carbon Sequestration	Programa Amazon Friend City	Post-Kyoto	NGO	Local Government	Create municipal legislation to the elimination of illegal timber from the Amazonia	Self-governing	N	Y	N
Sao Paulo	Brazil	Transport	Bio-diesel buses	Post-Kyoto	Private	International Organisation	Put bioethanol buses in operation, to demonstate 1)their efficiency in economic savings; 2)their environmental benefits	Provision	Y	N	N
Sao Paulo	Brazil	Built Environment	Ser Apto	Post-Kyoto	Private	No partnership	Develop sustainable low-income housing on a revitalized brownfield site with 186 new appartments	Private	Y	N	Y
Sao Paulo	Brazil	Built Environment	Wal Mart Morumbi	Post-Kyoto	Private	No partnership	Establish a fully sustainable supermarket in Sao Paulo	Private	Y	N	Y
Sao Paulo	Brazil	Urban Infrastructure- Waste	AWMS Methane Recovery Project BR06-S-29	Post-Kyoto	Private	Private	Implement a methane recovery project	Private	Y	N	Y
Sao Paulo	Brazil	Urban Form	Illegal Communities resettlement programme	Post-Kyoto	Regional government	International Organisation	Develop methods and pilot project to aid 1)the resettlement of communities in areas of ecological interest; 2)provision of means for sustainable living to new communities; 3)restoration of unoccupied land.	Private	N	Y	Y
Sao Paulo	Brazil	Urban Form	New Models of Environmental Management	Post-Kyoto	Regional government	International Organisation	Eliminate existing conflicts within the environment and urban sectors working jointly with the municipalities of the State of Sao Paulo.	Private	N	Y	Y
Toronto	Canada	Built Environment	Towerwise and the Mayor's Tower Renewal project	Post-Kyoto	Private	Regional Government	Provide an entry point for high-rise building owners and operators to begin full tower renewal starting with integrated changes to their building’s energy usage. Emphasis on modernising Toronto's high rise buildings built in the 1950s, 60s and 70s	Regulation (hard and soft)	Y	Y	Y
Toronto	Canada	Transport	Transit City	Post-Kyoto	Regional government	Local Government	Transform transit and transportation across Toronto, the Greater Toronto area and Hamilton. Far reaching lines aim to revitalize neighbourhoods, spur economic growth and improve air quality and health with eight new Transit City lines	Enabling	Y	Y	Y
Toronto	Canada	Adaptation	Commitment to Double the Tree Canopy	Post-Kyoto	Local Government	No partnership	Provide shade, lessen urban heat effects, reduce runoff	Provision	Y	N	Y
Toronto	Canada	Adaptation	Basement Flooding Protection Subsidy Program	Post-Kyoto	Local Government	No partnership	Promote the installation of back-water valves and sum pumps on household sewer connections to protect against flooding from sanitary sewers	Enabling	Y	N	Y
Toronto	Canada	Adaptation	Cooling Programmes	Post-Kyoto	Local Government	No partnership	Conserve energy, reduce peak electricity demand on hot summer days and reduce the risk of brownouts and blackouts	Provision	Y	N	Y
Toronto	Canada	Adaptation	Greenn Parking Lots	Post-Kyoto	Local Government	No partnership	Reduce heat an runoff	Provision	Y	N	Y
Toronto	Canada	Adaptation	The Green Roof Pilot Incentive Program	Post-Kyoto	Local Government	No partnership	Promote the creation of green roofs in Toronto to retain stormwater and cool buildings	Enabling	Y	N	Y
Toronto	Canada	Adaptation	Emergency Plan	Post-Kyoto	Local Government	No partnership	Protect the city from extreme hazards	Provision	N	Y	Y
Toronto	Canada	Adaptation	Flod Warning Forescasting	Post-Kyoto	Regional Government	No partnership	Prepare for flood emergies and reduce asset damage	Provision	N	Y	Y
Toronto	Canada	Adaptation	Heat Alert System and Hot Weather Response Plan	Post-Kyoto	Local Government	No partnership	Issue heat warnings and working with community agencies to prevent illness and death during periods of extreme hot weather	Provision	N	Y	Y
Toronto	Canada	Adaptation	The Better Building Partnership	Post-Kyoto	Local Government	Private	Developed in partnership with building owners and development to improve energy efficiency in buildings and reduce demand during peak periods	Enabling	N	Y	Y
Toronto	Canada	Adaptation	The Green Development Standard	Post-Kyoto	Local Government	No partnership	Increase energy efficiency in buildings, reduce greenhouse gas emissions, reduce the urban heat island, conserve water, reduce stormwater runoff and enhance neighbourhood greenspace	Regulation (hard and soft)	N	Y	Y
Toronto	Canada	Adaptation	The Wet Weather Flow Master Plan	Post-Kyoto	Local Government	No partnership	25-year implementation plan to reduce flooding from intense rainfall and water quality and erosion impacts	Regulation (hard and soft)	N	Y	Y
Vancouver	Canada	Urban Infrastructure-Energy	False Creek Neighbourhood Energy Utility (NEU)	Post-Kyoto	Local government	Local Government	Develop a sustainable district energy system, reduce GHG emissions and develop sewage heat technology	Self-governing	Y	Y	N
Beijing	China	Built Environment	Energy efficiency in government buildings	Post-Kyoto	Local government	No partnership	Improve the energy efficiency in government buildings	Self-governing	Y	N	N
Beijing	China	Built Environment	Energy efficiency in new buildings	Post-Kyoto	Local government	No partnership	Improve the energy efficiency of new buildings: all new buildings required to improve their energy efficiency by 25%	Regulation (hard and soft)	Y	N	N
Beijing	China	Transport	Control of government owned vehicles	Post-Kyoto	Local government	No partnership	Reduce the use of government owned cars	Self-governing	N	Y	N
Beijing	China	Transport	Increase the mass transport provision and use	Post-Kyoto	Local government	No partnership	Increase the use of public transport	Provision	Y	N	N
Beijing	China	Transport	Restrictions on the use of cars and No Car Day 2007	Post-Kyoto	Local government	No partnership	Reduce the use of private-owned cars	Regulation (hard and soft)	N	Y	N
Beijing	China	Transport	Use of alternative fuels for the bus fleet	Post-Kyoto	Local government	No partnership	Reduce emissions from public buses	Self-governing	Y	N	N
Beijing	China	Transport	Vehicle emissions and efficiency standards	Post-Kyoto	Local government	No partnership	Reduce emissions from private-owned cars	Regulation (hard and soft)	Y	N	N
Beijing	China	Urban Infrastructure-Energy	Green lighting project	Post-Kyoto	Local government	No partnership	Improve lighting infrastructure	Self-governing	Y	N	N
Beijing	China	Built Environment	26 degrees campaing	Post-Kyoto	NGO	No partnership	Reduce energy consumption by promoting setting room temperatures at 26 C	Enabling	N	Y	N
Beijing	China	Urban Infrastructure-Energy	BBMG Cement WHR for 10.5 MW power generation project in Beijing	Pre-Kyoto Agrement	Private	Private	Generating 10.5 MW from two existign clinker production lines	Private	Y	N	N
Beijing	China	Urban Infrastructure-Energy	Beijing No.3 Thermal Power Plant Gas-Steam Combined Cycle Project Using Natural Gas	Post-Kyoto	Private	Private	Generate electricity using advanced clean power technology NGCC1 (Natural Gas fired Combined- Cycle) with nature gas	Private	Y	N	N
Beijing	China	Urban Infrastructure-Energy	Beijing Taiyanggong CCGT Trigeneration Project	Post-Kyoto	Private	Private	To install and operate a 780MW grid connected natural gas fired combined cycle power plant in the Taiyanggong area of Chaoyang District	Private	Y	N	Y
Beijing	China	Urban Infrastructure-Energy	Beijing Guanting Farm	Post-Kyoto	NGO	No partnership	Supply renewable energy from the Beijing Guanting Farm, a 49.5Mw wind farm, the first wind farm in Beijing, producing each year 93.65 GWh of electricity	Private	Y	N	N
Beijing	China	Urban Infrastructure- Waste	Beijing Asuwei Municipal Solid Waste Composting Project	Post-Kyoto	Private	Private	The main objective of the project is to utilize dynamic aerobic composting technology to treat solid waste	Private	Y	N	N
Beijing	China	Urban Infrastructure-Energy	Beijing Economic-Technological Development Area Natural Gas Based Power Generation Project	Post-Kyoto	Private	Private	Develop a combined heat and power gas-fired generation system to provide peak regulation during the summer, to supply every year 610 GWh to the North China Power Grid	Private	Y	N	N
Hong Kong	China	Built Environment	Energy Efficiency Registration Scheme for Buildings	Pre-Kyoto Ratification	Local government	No partnership	Promote energy efficiency in buildings with mandatory guidelines by 2009	Regulation (hard and soft)	N	Y	N
Hong Kong	China	Built Environment	Green Hong Kong Carbon Audit	Post-Kyoto	Local government	No partnership	Reduce GHG emissions arising from electricity consumption in buildings with a set of "Guidelines to Account for and Report on Greenhouse Gas Emissions and Removals for buildings (Commercial, Residential or Institutional Purpose) in Hong Kong"	Enabling	N	Y	N
Hong Kong	China	Built Environment	Mandatory Implementation of the Building Energy Codes	Post-Kyoto	Local government	No partnership	Promote energy efficiency in buildings with mandatory guidelines by 2009	Regulation (hard and soft)	N	Y	N
Hong Kong	China	Carbon Sequestration	Hing Kong Greening Masterplan	Post-Kyoto	Local government	No partnership	Extend the green areas in Hong Kong	Provision	Y	N	Y
Hong Kong	China	Transport	LPG Vehicle Scheme	Pre-Kyoto Ratification	Local government	No partnership	Reduce emissions from local vehicles by coverting all taxis and 2500 buses in operation to LPG	Enabling	Y	N	N
Hong Kong	China	Transport	Tax Incentives for Environmentally Friendly Cars	Post-Kyoto	Local government	No partnership	Give tax incentives for Environmentally Friendly Cars	Enabling	N	Y	N
Hong Kong	China	Urban Infrastructure-Energy	Landfill Gas Utilization at Shuen Wan Landfill As Fuel for Towngas Production	Pre-Kyoto Ratification	Local government	No partnership	Reduce landfill gas emission and capture the gas to produce energy	Provision	Y	N	N
Hong Kong	China	Urban Infrastructure-Energy	Landfill Gas Utilization for Leachate Treatment at Gin Drinkers Bay Landfill, Tseung Kwan O Stage II/III Landfill and Pillar Point Valley Landfill	Post-Kyoto	Local government	No partnership	Reduce landfill gas emission and capture the gas to produce energy	Provision	Y	N	N
Hong Kong	China	Urban Infrastructure-Energy	25.5 C temperature campaign	Post-Kyoto	Local government	No partnership	Reduce the use of energy for cooling by promoting setting room temperatures at 25.5 C	Enabling	N	Y	N
Hong Kong	China	Urban Infrastructure-Energy	Ban in the Use of Coal Power	Pre-Kyoto Agrement	Local government	No partnership	Favour the consumption of low carbon fossil fuels such as natural gas	Regulation (hard and soft)	N	Y	N
Hong Kong	China	Urban Infrastructure-Energy	Bonus for companies that implement energy efficiency measures	Post-Kyoto	Local government	No partnership	Under the new Scheme of Control Agreements, provisions have been put in place to support the power companies to implement more environmentally friendly measures. The power companies will get bonus in their permitted return based on their efforts to help save energy for their customers	Enabling	N	Y	N
Hong Kong	China	Urban Infrastructure-Energy	District Cooling System adn Kai Tak Development	Pre-Kyoto Ratification	Local government	No partnership	Reduce the energy needed for cooling with a District Cooling System in the Kai Tak Development	Enabling	Y	N	N
Hong Kong	China	Urban Infrastructure-Energy	Energy efficiency labelling schemes	Post-Kyoto	Local government	No partnership	Promote energy conservation through a mandatory Energy Efficiency Labelling Scheme (EELS)	Regulation (hard and soft)	N	Y	N
Hong Kong	China	Urban Infrastructure-Energy	Small Wind Turbine Projects	Post-Kyoto	Local government	No partnership	Favour the adoption of renewable energy	Provision	Y	N	N
Hong Kong	China	Urban Infrastructure-Energy	Solar Water Heaters Projects	Pre-Kyoto Agrement	Local government	No partnership	Provide low-carbon water heating supply with 22 projects in different locations since 1983	Provision	Y	N	N
Hong Kong	China	Built Environment	Tamar Development Project	Post-Kyoto	Local government	Private	Showcase sustainable technologies	Provision	Y	N	N
Hong Kong	China	Urban Infrastructure-Energy	NENT Landfill Gas Utilisation Project	Post-Kyoto	Local government	Private	Reduce landfill gas emission and capture the gas to produce energy	Provision	Y	N	N
Hong Kong	China	Urban Infrastructure- Waste	Eco-co-combustion of Municipal Solid Waste With Cement Production	Post-Kyoto	Private	No partnership	Reuse municipal solid waste to produce energy and to be used in cement production	Private	Y	N	N
Hong Kong	China	Urban Infrastructure-Energy	Lamma Wind Power Station	Pre-Kyoto Ratification	Private	No partnership	Produce energy from wind and demonstrate the use of the technology	Private	Y	N	N
Hong Kong	China	Urban Infrastructure-Energy	Towngas	Pre-Kyoto Agrement	Private	No partnership	Produce energy from methane emissions	Private	Y	N	N
Shanghai	China	Built Environment	Shanghai Green Roofs	Pre-Kyoto Ratification	Local government	No partnership	Promote the conversion of city roofs into green roofs and contribute to the city's efforts to combat climate change (convert 100,000 square metres of rooftops yearly)	Enabling	Y	N	N
Shanghai	China	Urban Form	Chongming EcoIsland	Post-Kyoto	Local government	Private	Create a world class eco-city with 25000 people living in the island by 2010 and 50000 by 2050	Provision	Y	N	N
Shanghai	China	Carbon Sequestration	Dongtan Ramsar Site on Chongming Island	Post-Kyoto	NGO	Local Government	Complete the network of wetland conservation areas in the province in Shanghai, to share information across the Central and Lower Yangtze region	Private	N	Y	N
Shanghai	China	Carbon Sequestration	Huaneng Shidongkou No. 2 Power Plant Carbon Capture project	Post-Kyoto	Private	No partnership	Put in operation the largest carbon capture project	Private	Y	N	N
Shanghai	China	Urban Infrastructure-Energy	Baoshan Iron's blast furnace gas-fired project	Post-Kyoto	Private	No partnership	Obtain carbon credits to sell to international investors from the reduction of emissions from Baoshan Iron's furnace gas-fired power generation project	Private	Y	N	Y
Shanghai	China	Built Environment	Carbon Neutral Hotel (URBN HOTELS)	Post-Kyoto	Private	Private	Create China's first carbon neutral hotel in Shanghai	Private	Y	N	N
Shanghai	China	Urban Infrastructure- Waste	Shanghai Qingpu Municipal Solid Waste Composting Project	Post-Kyoto	Private	Private	Build a composting plant with pre-treatment workstation, primary fermentation workstation and secondary fermentation workstation	Private	Y	N	Y
Shanghai	China	Urban Infrastructure-Energy	Shanghai Baoshan Grid Connected Natural Gas Combined Cycle Power Plant Project	Post-Kyoto	Private	Private	Install 1,200MW (3 x 400MW) gas/steam turbines using combined cycle technology for generating electricity about 399GWh per annual sold into the Shanghai Grid, a sub-grid of ECG, while consuming the amount of NG about 900million m3 per annual supplied on a firm basis according to a Fuel Supply Agreement already achieved	Private	Y	N	Y
Shanghai	China	Urban Infrastructure-Energy	Shanghai Caojing 2×1000MW Ultra-Supercritical Project	Post-Kyoto	Private	Private	Satisfy the increasing local power needs and improve the stability of local power grid. The project activity is a newly built project, it involves the installation of two 1000MW units (with total capacity of 2000MW), equipped with smoke desulfurization setting and denitration device	Private	Y	N	N
Shanghai	China	Urban Infrastructure-Energy	Shanghai Chongming Dongtan Wind Farm CDM Project	Post-Kyoto	Private	Private	Generate electric power from local wind resources, and supply to the Shanghai Power Grid. The implementation of the proposed project will achieve CO2 emission reduction by replacing electricity generated by fossil fuel fired power plants in the Shanghai Power Grid. 3 sets of 1500 kw wind turbines will be installed.	Private	Y	N	Y
Shanghai	China	Urban Infrastructure-Energy	Shanghai Don Hai Offshore Windfarm Project	Post-Kyoto	Private	Private	Generate renewable electricity from wind and sell the generated power to the East China Power Grid (ECPG). The project will be the first offshore wind farm in China with 34 turbines each with a capacity of 3mw	Private	Y	N	Y
Shenyang	China	Urban Infrastructure-Energy	Shaanxi Shenyang 10MW Hydropower Project	Post-Kyoto	Private	Private	Generate electricity from hydropower and provide 35532.8 MWh annually to the Northest China Power Grid	Private	Y	N	N
Shenyang	China	Urban Infrastructure-Energy	Shenyang Laohuchong LFG Power Generation Project	Post-Kyoto	Private	Private	Capture and burn biogas to generate electricity from Laohuchong landfill	Provision	Y	N	N
Shenzhen	China	Urban Infrastructure-Energy	Shenzhen Xiaping Landfill Gas Collection and Utilization Project	Post-Kyoto	Private	NGO	Construct a LFG collection system covering the Xiaping Landfill, and utilize collected LFG for generation. Excess LFG collected will be flared in an enclosed flare	Private	Y	N	N
Shenzhen	China	Urban Infrastructure-Energy	China Guangdong Shenzhen Qianwan LNG generation project	Post-Kyoto	Private	Private	Contruct a highly efficient liquified nature has combined-cycle gas turbine plant	Private	Y	N	N
Tianjin	China	Urban Form	Sino-singapore Tianjin Eco-city	Post-Kyoto	Local government	National government	Create a world class eco-city	Provision	Y	N	N
Tianjin	China	Urban Infrastructure-Energy	Tianjin Shuangkou Landfill Gas Recovery and Electricity Generation	Post-Kyoto	Private	International Organisation	Collect landfill gas (primarily methane) and generate electricity from them	Private	Y	N	N
Tianjin	China	Carbon Sequestration	Tianjin Climate Exchange	Post-Kyoto	Private	No partnership	Create and exhange of emissions to bring capital to climate change projects	Private	N	Y	N
Tianjin	China	Urban Infrastructure- Waste	Tianjin TEDA Sewage Methane Recovery Project	Post-Kyoto	Private	Private	Recover and use the methane emitted from the wastewater treatment facility and use of the captured methane as fuel to generate electricity	Private	Y	N	N
Tianjin	China	Urban Infrastructure-Energy	Zhenxing Cement Waste Heat Recovery for Power Generation Project	Post-Kyoto	Private	Private	Recover and utilize the waste heat of the exit gases from Air Quenching Coolers (AQC) and Suspension Pre-heaters (SP) of two 2,000 t/d clinker production lines for power generation. The waste heat based power plant consists of two 4.5 MW steam turbines and generators, 2 AQC boilers, and 2 SP boilers. The installed capacity of the power plant is 2×4.5 MW, and the annual net power generation is 52,…	Private	Y	N	N
Bogota	Colombia	Urban Form	Eco-barrios, un barrio de borde ambiental	Pre-Kyoto Ratification	CBO	Local Government	Institutional system to develop projects of local interest in each neighbourhood, particularly environmental projects	Private	N	Y	Y
Bogota	Colombia	Carbon Sequestration	District Plan of Urban Silviculture	Post-Kyoto	Local government	CBO	Improve and regulate the urban silviculture for the protection and conservation of urban trees and create of a tree registry	Provision	N	Y	N
Bogota	Colombia	Urban Form	Greenspaces Zoning	Post-Kyoto	Local government	CBO	Accelerate the creation of carbon neutral “eco-centre” neighbourhood	Regulation (hard and soft)	Y	Y	Y
Bogota	Colombia	Urban Infrastructure-Energy	Acueducto de Bogota Energia Limpia	Post-Kyoto	Local government	No partnership	The building of an aqueduct has been accompanied by a hydro-electric system to produce renewable energy	Provision	Y	N	N
Bogota	Colombia	Transport	Clean Fuels Regulation	Post-Kyoto	Local government	Private	Promote the use of clean fuels in private and public vehicles (Natural Gas identified as the most suitable option)	Self-governing	Y	N	N
Bogota	Colombia	Carbon Sequestration	Ecological restoration of urban trees	Post-Kyoto	National Government	CBO	Develop knowledge to support the development and implementation of carbon capture programs in the city of bogota using urban trees	Enabling	N	Y	N
Bogota	Colombia	Adaptation	Sistema de alerta y de Prevención de Desastres a la variabilidad climática	Post-Kyoto	Local Government	No partnership	As part of an undefined package of measures, the city of Bogota is going to develop a early warning system for climate-change related extreme events	Provision	N	Y	N
Quito	Ecuador	Urban Infrastructure- Water	FONAG	Pre-Kyoto Ratification	Local government	CBO	Establish a social fund to mobilise social actors to protect water resources. The FUND represents a payment for environmental services provided by ecosystems.	Enabling	N	Y	N
Quito	Ecuador	Carbon Sequestration	Municipal System of Protected Areas	Post-Kyoto	Local government	No partnership	Establish a network of protected areas of interest	Regulation (hard and soft)	Y	N	Y
Quito	Ecuador	Transport	Verificacion Tecnica Vehicular (VTV)	Post-Kyoto	Local government	No partnership	Extend VTV to all motorised vehicles and incorporate in this routine specifications about authorised emissions	Regulation (hard and soft)	N	Y	N
Quito	Ecuador	Urban Infrastructure- Water	Salve Faccha Dam	Pre-Kyoto Agrement	Local government	No partnership	Regulate the flow of water and ensure the supply of quality water to the city improving water storage	Provision	Y	N	Y
Quito	Ecuador	Urban Infrastructure- Water	Western Rivers Project (Projecto Rios Orientales)	Post-Kyoto	Local government	No partnership	Guarantee the supply fo water to Quito and manage conflicts around water resources	Provision	Y	N	Y
Quito	Ecuador	Urban Infrastructure-Energy	Cleaner Production Strategy	Post-Kyoto	Local government	Private	Promote the adoption of sustainable procedures in local industries	Enabling	N	Y	N
Quito	Ecuador	Urban Infrastructure-Energy	Methane Plant Zambiza	Pre-Kyoto Ratification	Local government	Private	Reduce waste, a liability at the moment, produce energy and participate in the CDM	Enabling	Y	N	N
Quito	Ecuador	Carbon Sequestration	Green-belt project	Pre-Kyoto Ratification	National Government	No partnership	Maintain and extend the green-belt	Private	N	N	N
Quito	Ecuador	Adaptation	Urban agriculture projects	Pre-Kyoto Ratification	CBO	Local Government	Build the resilience of citizen's by providing local sources of food and livelihoods through urban agriculture	Enabling	N	Y	Y
Quito	Ecuador	Adaptation	Water Conservation Fund (FONAG)- adaptation actions	Pre-Kyoto Ratification	NGO	International Organisation	Create a fund for water management project, not specifically adaptation but its development closely linked to climate change concerns	Enabling	N	Y	Y
Cairo	Egypt	Carbon Sequestration	Greater Cairo Ring Road Afforestation	Post-Kyoto	National Government	No partnership	Protect the city of Cairo from car pollution, improve air quality and offset carbon, with a program to afforest Cairo's ring road	Provision	Y	N	N
Cairo	Egypt	Transport	Line 3 Greater Cairo Metro Network	Post-Kyoto	National Government	No partnership	Extend the current metro network with Line 3	Provision	Y	N	N
Cairo	Egypt	Urban Infrastructure- Waste	Fuel Switching and Reduction of Clinker Content in Cement	Post-Kyoto	Private	No partnership	Reduce the carbon emissions in concrete production	Provision	Y	N	N
Addis Ababa	Ethiopia	Urban Infrastructure-Energy	Ignis	Post-Kyoto	CBO	Private	IGNIS "Income Generation & Climate Protection by valorising municipal solid wastes" is hoping to do small scale projects and scenario simulation to valorise municipal solid waste in Addis Ababa and explore whether this model can be exported to other mega-cities	Private	Y	Y	N
Paris	France	Urban Infrastructure- Waste	Underground waste collection	Post-Kyoto	Local government	No partnership	Implement a system for around-the-clock disposal of waste, lessens noise pollution from refuse collection vehicles, also eases congestion, and reduces emissions as waste is electrically colelcted and doesn't require fossil fuel powered waste disposal vehicles (for 8000 inhabitants)	Provision	Y	N	N
Paris	France	Urban Infrastructure-Energy	Urban heat networks in 19th arrondissement	Post-Kyoto	Local government	No partnership	Develop a system of underground hot water (1,700m underground) under the ZAC Claude Bernard in the 19th district	Self-governing	Y	Y	N
Paris	France	Built Environment	energy positive social housing (in 11th district)	Post-Kyoto	Local government	Private	Demonstrate the technical and economic feasibility of energy positive buildings in Paris	Provision	Y	N	Y
Paris	France	Transport	Velib (public hire cycling network)	Post-Kyoto	Local government	Private	Increase the use of bikes and reduce the use of cars: In the first three months of operation there were 100,000 users daily, traveling 300,000 km	Enabling	N	Y	N
Paris	France	Urban Form	Eco-neighbourhoods (e.g. écoquartier Fréquel-Fontarabie - another is EcoZac de Rungis)	Post-Kyoto	Local government	Private	Improve energy efficiency to minimise impact on environment, reduce running costs of buildings and improve quality of life in winter and summer	Provision	Y	Y	Y
Paris	France	Built Environment	30 Social Houses	Post-Kyoto	Private	Private	Construction of 30 housing units, bussiness premises and a mother and child protection centre	Provision	Y	N	Y
Paris	France	Adaptation	CHALEX	Pre-Kyoto Ratification	Local Government	No partnership	Assist elderly people during heatwaves	Provision	N	Y	Y
Berlin	Germany	Built Environment	Living dream and living space	Pre-Kyoto Ratification	CBO	No partnership	Build a sustainable communal urban village community with 19 buildings housing 70 people	Private	Y	Y	Y
Berlin	Germany	Built Environment	Fifity-fifity (schools) - energy awareness	Pre-Kyoto Agrement	Local government	International Organisation	Increase energy savings by user behaviour (not investment in technology/materials)	Enabling	N	Y	Y
Berlin	Germany	Built Environment	Energy saving contracting (energiespar-contracting)	Post-Kyoto	Local government	Private	Save energy for climate protection and finacial savings in context of budgetary constraints	Enabling	Y	Y	N
Berlin	Germany	Adaptation	INKA-BB- Innovation Networks for Climate Change Adaptation in the Brandenburg-Berlin Region	Post-Kyoto	National Government	No partnership	Develop a communication network to facilitate climate change adaptation strategies	Enabling	N	Y	N
Berlin	Germany	Urban Infrastructure-Energy	Solar roof initative (solardachboerse)	Pre-Kyoto Ratification	Local government	No partnership	Foster clean energy with a solar roof intitiative whcih covers over 80 municipal buildings with privately invested solar panels	Enabling	Y	Y	N
Berlin	Germany	Urban Infrastructure-Energy	CHP Model-city Berlin ("KWK Modellstadt Berlin - Energie effizient nutzen")	Post-Kyoto	Local government	Private	Increase CHP contribution to the energy system from 13 to 25% by 2020	Enabling	Y	N	N
Hamburg	Germany	Built Environment	Wärmeschutz im Gebäudebestand	Post-Kyoto	Local government	No partnership	Reduce the amount of heat used in buildings by providing incentives for insulation	Enabling	Y	Y	N
Hamburg	Germany	Urban Infrastructure-Energy	Creation of Hamburg Energie (municipal energy company)	Post-Kyoto	Local government	No partnership	Provide the island of Neuwerk with renewable energy (100% of supply)	Provision	Y	Y	N
Hamburg	Germany	Urban Infrastructure-Energy	Increasing the share of renewables in Hamburg’s energy mix	Post-Kyoto	Local government	No partnership	Increase the implementation of low/zero carbon heating solutions	Enabling	Y	Y	N
Hamburg	Germany	Built Environment	Hamburger Energiepass (Energy Certificate)	Post-Kyoto	Local government	Private	Help households save energy and lower costs	Enabling	N	N	N
Hamburg	Germany	Transport	Fuel cell pubblic busses and creation of hydrogen filling stations (part of Clean Energy Partnership of Hamburg and Berlin)	Post-Kyoto	Local government	Private	Develop infrastructure to support 10 fuel cell buses by 2010; 500-1000 fuel cell vehicles by 2015	Self-governing	Y	Y	N
Hamburg	Germany	Transport	Call a bike	Post-Kyoto	Private	No partnership	Make bicycles available at key trainstations	Private	N	N	N
Hamburg	Germany	Adaptation	KLIMZUG-NORD- Strategic Approaches to Climate Change Adaptation in the Hamburg Metropolitan Region	Post-Kyoto	National Government	No partnership	Develop a climate change adaptation masterplan for Hamburg that continues until 2050	Regulation (hard and soft)	N	Y	N
Munich	Germany	Transport	Car 'lent' (Münchner Autofasten 2009)	Post-Kyoto	CBO	CBO	Car use awareness raising and reduce C02 emissions through the aggregation of activities from all participants	Private	N	Y	N
Munich	Germany	Built Environment	Energy saving programme (foerderungsprogramm energieeinsparung)	Pre-Kyoto Agrement	Local government	No partnership	Improve the energy saving potential	Enabling	Y	Y	N
Munich	Germany	Built Environment	Energy and water saving: fifty-fifty project	Pre-Kyoto Agrement	Local government	Private	Reduce electricity, heat and water usage	Enabling	N	Y	Y
Munich	Germany	Urban Form	Messestadt Riem (trade fair), model project of urban spatial development	Pre-Kyoto Agrement	Local government	Private	Establish a new model for sustainable development including 7.500 units for over 16.000 inhabitants, 900 offices and trade fair uses	Enabling	Y	N	Y
Munich	Germany	Urban Infrastructure-Energy	Solar distributed energy generation "Ackermannbogen"	Post-Kyoto	Local government	Private	Make use of reneable heat and meet 50% year round hot water demand	Enabling	Y	N	N
Athens	Greece	Urban Infrastructure- Waste	Recycling scheme	Post-Kyoto	Local government	No partnership	Increase recycling with different types of recycling systems (bins around the city, integrated recycling centres in certain city districts)	Regulation (hard and soft)	Y	Y	N
Budapest	Hungary	Urban Infrastructure-Energy	Streetlighting programme(use of LED)	Post-Kyoto	Local government	Private	Equip 241 out of 911 traffic lights with LEDs	Self-governing	Y	N	N
Bangalore	India	Built Environment	T-ZED	Post-Kyoto	Private	Private	Complete a residential project of 95 homes for high-income levels in India that uses high and low technology and integrates a range of environmentally sustainable features and locally available materials	Private	Y	N	N
Chennai	India	Urban Infrastructure-Energy	Energy Efficiency Measures at Desalination Plant in Chennai	Pre-Kyoto Ratification	Private	Private	Improve the energy efficiency of a Desalination Plant near Chennai	Private	Y	N	Y
Chennai	India	Adaptation	Grey Water Harvesting Unit	Post-Kyoto	Local Government	No partnership	The Corporation of Chennai has been using grey water to water the avenue trees and plants in the parks. The Corporation has also suggested the adoption of the method to residents of the city by adopting a two pit system. While one pit would contain charcoal and blue metal the second pit would store the water and from there it can be recycled.	Enabling	Y	N	N
Chennai	India	Adaptation	Chennai City River Conservation Project (CCRCP)	Post-Kyoto	Local Government	No partnership	Mooted by the Government of India for "intercepting and treating sewage in six Chennai City Waterways"	Provision	Y	N	N
Delhi	India	Built Environment	Aid for the implementation of solar water heaters	Post-Kyoto	Local government	No partnership	Reduce energy consumption by promoting the installation of solar water heaters	Enabling	Y	N	N
Delhi	India	Built Environment	Energy efficiency in government buildings	Post-Kyoto	Local government	No partnership	Improve the energy efficiency in government buildings	Self-governing	Y	N	N
Delhi	India	Built Environment	Mandatory implementation of solar water heaters in buildings of public use	Post-Kyoto	Local government	No partnership	Reduce energy consumption	Regulation (hard and soft)	Y	N	N
Delhi	India	Transport	Delhi BRT	Pre-Kyoto Ratification	Local government	No partnership	Develop a public transport system to reduce congestion and carbon emissions including 26 BRT corridors, 310 km by the year 2020	Provision	Y	N	N
Delhi	India	Urban Infrastructure- Water	Rainwater harvesting in Delhi Metro	Post-Kyoto	Local government	No partnership	Reduce the demand for water within the Metro system with a rainwater harvesting system	Provision	Y	N	N
Delhi	India	Urban Infrastructure-Energy	Pilot demonstration of Clean Technology for landfill gas recovery at Okhla site	Post-Kyoto	National Government	No partnership	Capture and recover the Landfill Gas (LFG) currently being emitted from Okhla waste disposal site at Delhi	Provision	Y	N	Y
Delhi	India	Transport	Introduction of Compressed Natural Gas in Delhi	Pre-Kyoto Agrement	Private	No partnership	Court order to improve public trasnport and implement CNG to reduce pollution	Provision	Y	Y	Y
Delhi	India	Urban Infrastructure- Waste	Integrated Municipal Waste Processing Complex at Ghazipur, Delhi	Post-Kyoto	Private	Local Government	Develop a waste processing facility at Gazipur, to use refuse derived fuel along a power plant of 10 MW	Enabling	Y	N	Y
Hyderabad	India	Built Environment	Environmental Building Guidelines	Post-Kyoto	Local government	No partnership	Improve existing building guidelines by developing new guidelines incorporating sustainable development mechanisms	Regulation (hard and soft)	N	Y	N
Hyderabad	India	Urban Infrastructure-Energy	Latest technologies in street lighting	Post-Kyoto	Local government	No partnership	Save energy and reduce carbon emissions by imporving energy efficient technologies in Hyderabad municipal operations and streetlighting	Self-governing	Y	N	N
Hyderabad	India	Urban Infrastructure-Energy	3 MW Poultry Litter Based Power Generation Project, Hyderabad	Pre-Kyoto Ratification	Private	Private	Generate 3MW of electricity from poultry litter and curb methane emissions from poultry litter	Private	Y	N	Y
Kolkata	India	Built Environment	Energy efficiency measures at Ecospace Kolkata	Post-Kyoto	Private	No partnership	Reduce GHGs emissions by implementing energy efficiency measures in an upcoming commercial building project	Private	Y	N	N
Kolkata	India	Built Environment	LED Lighting at Saltlake Factory	Post-Kyoto	Private	No partnership	Establish India's first 100 % green-lighted factory with zero carbon emissions with respect to its lighting load	Private	Y	N	N
Mumbai	India	Urban Infrastructure-Energy	Gorai Landfill closure and Gas Capture Project, Mumbai, India	Post-Kyoto	Local government	No partnership	Reduce GHGs emissions by capturing methane and generate electricity from it while eliminating the equivalent portion of methane	Provision	Y	N	N
Mumbai	India	Urban Infrastructure-Energy	Solar Street Lamps	Post-Kyoto	Local government	No partnership	Use solar energy to power the street lights with solar pannels in ca. 50,000 lampost across the city	Self-governing	Y	N	Y
Mumbai	India	Built Environment	Eco-Housing Programme	Post-Kyoto	Local government	Private	Encourage environment-sensitive residential development within the city and get developers to participate in a voluntary certification mechanism	Regulation (hard and soft)	N	Y	N
Mumbai	India	Transport	Mumbai Monorail	Post-Kyoto	Private	No partnership	Built a monorail to link Mombai and Navi Mumbai Airports	Provision	Y	N	N
Mumbai	India	Urban Infrastructure-Energy	Energy Efficiency Demand Side Management: Street lights Replacement Project in Mumbai Suburban Area by Reliance Infrastructure Ltd.	Post-Kyoto	Private	No partnership	Implement demand side energy efficient measures by replacing High Pressure Mercury Vapour lamps with High Pressure Sodium Vapour lamps for streetlighting purposes (replace more than 35000 lamps)	Private	Y	N	N
Mumbai	India	Urban Infrastructure-Energy	Waste heat recovery from Process Gas Compressors (PGCs), Mumbai high south (offshore platform) and using the recovered heat to heat process heating oil	Post-Kyoto	Private	No partnership	Recover heat from the exhaust of two 'Process Gas Compressors' use for compressing the associated gas in crude oil production activities); this heat is then re-used in the process of producing the oil at other stages where heat is required	Private	Y	N	N
Mumbai	India	Transport	Mumbai Metro	Post-Kyoto	Local government	Private	Develop the metro in both Mumbai and its satellite city Navi Mumbai	Provision	Y	N	N
Jakarta	Indonesia	Transport	Jakarta BRT System	Pre-Kyoto Ratification	Local government	No partnership	Implement a mass transport system on buses	Provision	Y	N	N
Jakarta	Indonesia	Built Environment	Sustainable British Embassy in Jakarta	Post-Kyoto	Private	International Organisation	Built a sustainable building to host the British Embassy in Jakarta	Private	Y	N	N
Jakarta	Indonesia	Adaptation	Program for Hydro-Meteorological Disaster Mitigation in Secondary Cities in Asia (PROMISE)	Post-Kyoto	NGO	International Organisation	Minimize the destructive impacts of these hydro-meteorological events on the vulnerable communities, particularly the urban communities and the economic infrastructure	Private	N	Y	Y
Baghdad	Irak	Urban Infrastructure-Energy	Solar Street Lamps	Post-Kyoto	International Organisation	No partnership	Improve security with a network of solar-powered lamps in Baghdad and install 23000 solar-powered bullet-proof street lights accross the country, starting in Baghdad	Private	Y	N	N
Tehran	Iran	Transport	Bike network	Post-Kyoto	Local government	No partnership	Promote the use of bicycle as an environmentally friendly mode of transport	Provision	N	Y	N
Tehran	Iran	Urban Form	District Rating Based on Environmental Performance	Post-Kyoto	Local government	No partnership	Assessing environmental performance in Tehran: 22 Districts to be rated every four months according to their environmental performance	Regulation (hard and soft)	N	Y	N
Tehran	Iran	Urban Infrastructure-Energy	Solar Water Heaters in Parks	Post-Kyoto	Local government	No partnership	Test solar water heater technologies: One solar water heater installed in a park and more to be installed in other parks	Provision	Y	N	N
Tehran	Iran	Transport	Demand Mangement Program in the City Centre	Post-Kyoto	Local government	Private	Reduce the traffic in the city centre	Regulation (hard and soft)	N	Y	N
Tehran	Iran	Urban Form	Science and Nature City	Post-Kyoto	Local government	Private	Develop a science and nature city	Provision	Y	N	N
Tehran	Iran	Urban Infrastructure-Energy	127 kW Photovoltaic Power Plants Project	Pre-Kyoto Ratification	National Government	No partnership	Develop solar power plants in Tehran and other iranian cities including a 45 kW photovoltaic power plant is located in Tehran province (5 kw in Tehran city & 40 kw in Taleghan)	Provision	Y	N	N
Tehran	Iran	Transport	CNG for use in transport	Post-Kyoto	Private	No partnership	Mitigate climate change and improve air quality by promoting Natural Gas Vehicles through the conversion of existing vehicles: conversion of 200,000 cars, and building CNG stations in the city	Provision	Y	N	N
Tel Aviv	Israel	Built Environment	Ecological housing project	Post-Kyoto	CBO	Local Government	Construct an ecological building including smart lighting systems, recycled use of gray water (water generated from laundry and bathing) for irrigation or cooling, charging spots for electric motor scooters, etc.	Enabling	Y	N	N
Tel Aviv	Israel	Transport	Electric cars charging stations (part of israeli electric car project)	Post-Kyoto	Local government	Private	Set up infrastructure in the tel aviv to prepare for transition to electric cars	Enabling	Y	Y	Y
Milan	Italy	Transport	Ecopass (pollution-adjusted congestion charge)	Post-Kyoto	Local government	No partnership	Discourage the use of heavy pollutant (PM10) private vehicles inside the City Center Area with an estimated reduction of 10% of traffic	Regulation (hard and soft)	N	Y	N
Milan	Italy	Transport	Bike sharing (bici gialle) scheme	Post-Kyoto	Local government	Private	Reduce traffic volumes and encourage the use of low-carbon travel	Enabling	N	Y	N
Milan	Italy	Urban Infrastructure-Energy	Distance hearting network by clean energy	Post-Kyoto	Local government	Private	Reduce pollution and improve quality of life by supplying 700,000 homes with clean heat and reduce GHG by 20% by 2020	Enabling	Y	N	N
Rome	Italy	Built Environment	Alteration to building codes (energy saving, efficiency and renewable energy)	Post-Kyoto	Local government	No partnership	Improve energy performance of built environment: newbuilds to provide 30% of own energy consumption from renewables and up to 50% of hot water demand; 15% renewable energy requirement for rehabilitated buildings	Regulation (hard and soft)	N	N	N
Rome	Italy	Transport	Car sharing programme	Post-Kyoto	Local government	Private	Reduce traffic impact on the urban environment by promoting the collective use of vehicles	Enabling	N	Y	N
Rome	Italy	Transport	Ecological historic centre (Methane-powered and electric buses)	Post-Kyoto	Local government	Private	Reduce the environemntal impact of transport in the historic city centre and changes the transport infrastructure to electricity-powered	Enabling	Y	N	N
Rome	Italy	Built Environment	Solar installations on public buidings (part of national PV roofs and solar thermal programmes)	Pre-Kyoto Ratification	National Government	No partnership	Mobilise urban financial and operational resources for sustainable development and increase market penetration of solar technology	Enabling	Y	Y	Y
Fukuoka	Japan	Urban Infrastructure-Energy	Subsidies for the installation of PV equipment	Pre-Kyoto Ratification	Local government	No partnership	Incentivise the use of PV	Enabling	Y	N	N
Fukuoka	Japan	Built Environment	Fukuoka Prefectural International Hall	Pre-Kyoto Ratification	Private	Private	Provide a symbolic definitive use while maintaining the existing park	Self-governing	Y	N	N
Nagoya	Japan	Transport	Saturday and Sunday Eco-ticket	Post-Kyoto	Local government	No partnership	Manage the traffic in the city centre	Regulation (hard and soft)	N	Y	N
Osaka	Japan	Urban Infrastructure-Energy	FoE fifty-fifty	Pre-Kyoto Ratification	NGO	No partnership	Help schools to save energy: the local government will partially reimburse schools for any benefits achieved	Private	N	Y	Y
Tokyo	Japan	Built Environment	Programme for the reduction of CO2 emissions in households	Post-Kyoto	Local government	No partnership	Improve the energy efficiency in buildings	Enabling	N	N	N
Tokyo	Japan	Built Environment	Tokyo Green Building Programme	Post-Kyoto	Local government	No partnership	Reduce the environmental impacts of building projects in Tokyo; Requires large building owners (total floor space exceeding 10,000m2) to submit the Tokyo Green Building Plan	Regulation (hard and soft)	N	Y	N
Tokyo	Japan	Transport	Eco-drive campaign	Post-Kyoto	Local government	No partnership	Prevent wasteful driving practices	Enabling	N	Y	N
Tokyo	Japan	Transport	Encouraging green fuels	Post-Kyoto	Local government	No partnership	Reduce emissions of CO2 from motorised transport	Enabling	Y	N	N
Tokyo	Japan	Transport	Measures to promote the use of hybrid cars	Post-Kyoto	Local government	No partnership	Promote the use of hybrid vehicles	Enabling	Y	N	N
Tokyo	Japan	Urban Infrastructure-Energy	Tokyo’s Big Change - The 10-year Plan	Post-Kyoto	Local government	No partnership	Increase the use of renewable energy by expanding the adoption of solar energy by an amount equivalent to one million kW by 2016 within the Tokyo metropolitan area	Enabling	Y	Y	N
Tokyo	Japan	Urban Infrastructure-Energy	Cap-and-trade emissions programme for large companies	Post-Kyoto	Local government	No partnership	Support bussiness in energy use reduction measures	Regulation (hard and soft)	N	Y	N
Tokyo	Japan	Urban Infrastructure-Energy	Programme for expanding the use of renewable energy	Post-Kyoto	Local government	No partnership	Promote the use of renewable energy and introduce 1 million kW solar energy by 2016 and install solar power generators and solar heating systems in 40,000 households between 2009-2010	Enabling	Y	N	N
Tokyo	Japan	Built Environment	Setagaya-Ku Fukasawa Symbiotic Housing	Pre-Kyoto Agrement	Private	No partnership	Build a sustainable housing complex to demonstrate how to combine social and environmental elements in a housing project	Provision	Y	Y	Y
Tokyo	Japan	Adaptation	Urban redevelopment for disaster prevention	Post-Kyoto	Local Government	No partnership	Construct a fire resistant city in particular avoiding the redevelopment of areas which are difficult to manage in a fire	Regulation (hard and soft)	Y	N	N
Tokyo	Japan	Adaptation	Urban redevelopment for disaster prevention	Post-Kyoto	Local Government	No partnership	Identify and manage buildings vulnerable to Earthquakes, built before 1981	Regulation (hard and soft)	N	Y	N
Tokyo	Japan	Urban Infrastructure-Energy	Environmental Collaterized Obligations for Small and Medium Companies	Pre-Kyoto Ratification	Local government	No partnership	Provide smaller businesses with a new means of raising funds for green measures	Regulation (hard and soft)	N	Y	N
Tokyo	Japan	Built Environment	Tokyo Gas Kouhoku NT Building "Earth Port"	Pre-Kyoto Agrement	Local government	Private	Building “a life-cycle" energy-saving office building	Private	Y	N	N
Yokohama	Japan	Urban Infrastructure-Energy	Yokohama Mist Cooling Units	Post-Kyoto	Local government	No partnership	Save energy and reduce waste heat through the installation of mist cooling units in public space in the central part of the city	Provision	Y	N	N
Yokohama	Japan	Built Environment	Minato Mirai 21 Combining urban heat island and emissions reduction	Post-Kyoto	National Government	No partnership	Promote urban development that addresses simultaneously urban heat island effect problems and the reduction of carbon emissions	Regulation (hard and soft)	N	Y	N
Kuala Lumpur	Malaysia	Built Environment	Bird Island Zero Energy Home	Post-Kyoto	Private	No partnership	Building a pioneering zero-carbon house in Bird Island Kuala Lumpur	Private	Y	N	N
Kuala Lumpur	Malaysia	Urban Infrastructure- Waste	Taman Beringin Integrated Landfill Management Project	Post-Kyoto	Private	Private	Install equipment for methane capture and destruction with a capacity of about 1000 m3/hr as well as the treatment of leachate from the landfill. The combustion heat will be used to evaporate the leachate collected from the landfill	Private	Y	N	N
Mexico City	Mexico	Urban Infrastructure- Waste	Modernisation of the waste collecting system	Post-Kyoto	Local government	CBO	Modernise and automatise the collection and management of waste with the modernisation of 3 plants of separation and composting, 13 waste transfer stations, collection fleet renewal	Provision	Y	N	N
Mexico City	Mexico	Urban Infrastructure-Energy	Centre for energy and recycling	Post-Kyoto	Local government	CBO	Create a centre for waste management	Enabling	N	Y	N
Mexico City	Mexico	Urban Infrastructure-Energy	Biogas Capture Bordo Poniente IV Etapa	Post-Kyoto	Local government	International Organisation	Establish a biogas capture and electricity generation facility in the waste site Bordo Poniente IV Stage	Provision	Y	N	N
Mexico City	Mexico	Urban Infrastructure- Water	Pumping system improvement	Post-Kyoto	Local government	International Organisation	Maintain and upgrade the drinking water and sanitation provision to reduce energy consumption	Provision	Y	N	N
Mexico City	Mexico	Urban Infrastructure-Energy	Mexico DF government energy efficiency programme	Post-Kyoto	Local government	International Organisation	Imporve the energy efficiency in the operations of the government of Mexico DF: buildings, street lighting, electric transport, colective transport	Self-governing	Y	N	N
Mexico City	Mexico	Built Environment	Home Water Saving Programme	Post-Kyoto	Local government	No partnership	Promote the use of water efficient furniture and appliances in 325,000 houses	Enabling	Y	N	N
Mexico City	Mexico	Transport	Metro Extension, 12 Line	Post-Kyoto	Local government	No partnership	Develop the metro system in the South area of the city	Provision	Y	N	N
Mexico City	Mexico	Transport	Selective Circulation	Post-Kyoto	Local government	No partnership	Restrict partially the traffic	Regulation (hard and soft)	N	Y	N
Mexico City	Mexico	Built Environment	Efficient lighting program	Post-Kyoto	Local government	Private	Implement a program of efficient lighting in residential buildings, with a programme to distribute compact fluorescent lamps	Provision	Y	N	N
Mexico City	Mexico	Transport	Compulsory School Travel Programme	Post-Kyoto	Local government	Private	Make collective transport compulsory in private schools	Provision	N	Y	N
Mexico City	Mexico	Transport	Increase capacity of mass transit vehicles	Post-Kyoto	Local government	Private	Strengthen existing programmes of fleet replacement substituting 20,000 units	Provision	Y	N	N
Mexico City	Mexico	Transport	Non-motorised mobility corridors	Post-Kyoto	Local government	Private	Create a bike path network with 300 km of bike paths	Provision	Y	N	N
Mexico City	Mexico	Transport	Renewal of the taxi fleet	Post-Kyoto	Local government	Private	Strenghen current program to renew the taxi fleet (75,000 units substituted)	Provision	Y	N	N
Mexico City	Mexico	Transport	Tram historical centre-buenavista	Post-Kyoto	Local government	Private	Finnish projects for an electric tram development and an extension in the line Historic Centre-Buenavista	Provision	Y	N	N
Mexico City	Mexico	Transport	Transport Corridors (Metrobus)	Post-Kyoto	Local government	Private	Construction of Public Transport Corridors and increase in the bus fleet to substitute microbuses (9 corridors (200 km of confined corridors) + 800 articulated buses to replace 3000 microbuses)	Provision	Y	N	N
Mexico City	Mexico	Urban Infrastructure- Waste	Reduction of emissions from the biological treatment of sludge	Post-Kyoto	Local government	Private	Include GHGs emissions reduction considerations in the biological treatment of sludge in Mexico DF with measures to equipm 24 treatment plants and extension and complete two additional plants	Provision	Y	N	N
Mexico City	Mexico	Urban Infrastructure- Waste	Composting Centre	Post-Kyoto	Local government	Private	Create a composting centre to compost 700 tonnes/day of organic residues from the central market	Provision	Y	Y	N
Mexico City	Mexico	Urban Infrastructure- Waste	Efficient septic systems	Post-Kyoto	Local government	Private	Extend and renew the draining system to reduce methane emissions	Provision	Y	N	N
Mexico City	Mexico	Urban Infrastructure- Water	Water distribution upgrade	Post-Kyoto	Local government	Private	Upgrade the water network infrastructure including 2,300 km of networks damaged; 336 hidro-metric sectors; detection and correction of leaks	Provision	Y	N	N
Mexico City	Mexico	Urban Infrastructure- Water	Adjusting water supply to low demand periods	Post-Kyoto	Local government	Private	Adjustment of the water supply system to low demand periods with the automatisation of pumping systems	Provision	Y	N	N
Mexico City	Mexico	Urban Infrastructure-Energy	Federal District Renewable Energy Programme	Post-Kyoto	Local government	Private	Promote the use of renewable energy within the federal district, in particular, the use of solar in public and private buildings	Self-governing	Y	N	N
Mexico City	Mexico	Urban Infrastructure-Energy	Hidro-power generation	Post-Kyoto	Local government	Private	Use potential hidroelectric power within the water system of Mexico DF	Provision	Y	N	N
Mexico City	Mexico	Built Environment	Sustainable buildings	Post-Kyoto	National Government	International Organisation	Promote and establish environmental certification standards to commercial and residential housing	Regulation (hard and soft)	Y	Y	N
Mexico City	Mexico	Built Environment	Sustainable housing	Post-Kyoto	National Government	Private	Develop standards for sustainable housing, financing 32500 new houses within a programme of sustianable housing	Regulation (hard and soft)	Y	N	N
Mexico City	Mexico	Transport	Renovation of motorised fleet	Post-Kyoto	National Government	Private	Pilot project to test clean technologies in public transport, renew it and extend the current network (Renew 920 units; purchase 200 units for new routes; purchase 700 articulated units for metrobus)	Provision	Y	N	N
Mexico City	Mexico	Adaptation	Plan Verde	Post-Kyoto	Local Government	No partnership	Incorporate climate change adaptation concerns into existing green infrastructure programs	Provision	Y	N	N
Mexico City	Mexico	Adaptation	Epidemiological monitoring for climate change	Post-Kyoto	National Government	No partnership	Establish a system to monitor health epidemies associated with climate change	Provision	Y	N	N
Mexico City	Mexico	Adaptation	Green roofing	Post-Kyoto	National Government	No partnership	Promote green roofs	Enabling	Y	N	N
Mexico City	Mexico	Adaptation	Hidro-meteorological system of monitoring and prediction	Post-Kyoto	Local Government	No partnership	Establish a system to monitor and alert from extreme weather events	Provision	Y	N	N
Mexico City	Mexico	Adaptation	Hydrological management of urban rivers	Post-Kyoto	National Government	Local Government	Establish a program to sustainably manage urban streams	Provision	Y	N	N
Mexico City	Mexico	Adaptation	Program for the attention of population groups vulnerable to climate change	Post-Kyoto	NGO	No partnership	Attend and protect vulnerable people who may be affected by Climate Change	Provision	N	Y	N
Monterrey	Mexico	Urban Infrastructure- Waste	Sistema Metropolitano de Procesamiento de Desechos Solidos (SEMIPRODESO)	Pre-Kyoto Ratification	Local government	Private	Demonstrate the viability of biogas projects to be replicated in the rest of the country	Provision	Y	N	N
Monterrey	Mexico	Built Environment	Fraccionamiento ViDA	Post-Kyoto	National Government	Private	Build 58 homes using sustainable building principles to demonstrate the incorporation of sustainable features into social housing projects for the same price as conventional housing	Provision	Y	N	N
Monterrey	Mexico	Built Environment	Vivienda Sustentable en Mexico (Monterrey)	Pre-Kyoto Ratification	National Government	Private	Construct five thousand sustainable houses constructed in the cities of Monterrey, Acapulco and Queretaro	Provision	Y	Y	Y
Monterrey	Mexico	Urban Infrastructure-Energy	Monterrey II LFG to Energy Project	Post-Kyoto	Private	International Organisation	Develop a pioneering landfill gas capture project	Private	Y	N	Y
Monterrey	Mexico	Urban Infrastructure- Waste	Gamesa Sustainable Strategy	Post-Kyoto	Private	No partnership	Develop an environmental sustainability strategy for water and energy preservation and packaging	Private	N	Y	N
Rotterdam	Netherlands	Built Environment	Floating pavillion 'sustainable urbanization on water'	Post-Kyoto	Local government	CBO	Besides offering a solution for sealevel rise, the design intends to contribute to sustainable technologies such as rain water harvesting and Thermal Energy Storage (TES) systems	Enabling	Y	Y	N
Rotterdam	Netherlands	Transport	NEMS (new energy-efficient and environmentally-friendly city buses)	Post-Kyoto	Local government	National government	Reduce emissions from public transport	Self-governing	Y	N	N
Rotterdam	Netherlands	Built Environment	Rotterdam’s Energy Approach and Planning’ (REAP) for energy neutral buildings	Post-Kyoto	Local government	Private	Make all urban districts in the Netherlands energy-neutral	Enabling	Y	Y	N
Rotterdam	Netherlands	Carbon Sequestration	Urban CCS	Post-Kyoto	Local government	Private	Make Rotterdam a CO2 hub of Europe, by taking advantage of its suitabiltiy to CCS technology (availability of storage in depleted oilfields, connection to rest of western europe, existing legislation on CO2 transport and spatial planning implications, also existing demand for CO2 by greenhouses), take advantage of financial opportunity offered by CCS/climate change	Enabling	Y	Y	N
Rotterdam	Netherlands	Urban Infrastructure-Energy	Wind energy scheme	Post-Kyoto	Local government	Private	Expand wind power capacity by more than double of the current capacity	Enabling	Y	Y	N
Rotterdam	Netherlands	Transport	Biofuels promotion, as part of BEST project (Bioethanol for Sustainable Transport)	Post-Kyoto	Regional government	Private	Make bioethanol in the Rotterdam area a success	Self-governing	Y	Y	N
Rotterdam	Netherlands	Adaptation	Municipal wastewater collection plan	Post-Kyoto	Local Government	No partnership	Modernise the wastewater collection system to address future challenges such as climate change	Provision	Y	N	N
Rotterdam	Netherlands	Adaptation	Rotterdam Climate Proof	Post-Kyoto	Local Government	No partnership	Build resilience into the planning of the city while maintaining a beautiful and attractive city through a program of integrated measures	Provision	Y	N	N
Rotterdam	Netherlands	Adaptation	Terraced Levee sustainable housing	Post-Kyoto	Local Government	No partnership	Introduce an innovative design of terraced levee in which the levee can be combined with urban planning	Provision	Y	N	N
Lagos	Nigeria	Urban Infrastructure- Waste	Climate Change Measures in Waste Management	Post-Kyoto	Local government	No partnership	Improve waste management, distribution and landfilling to reduce carbon emissions with the modernisation of waste collection fleet, optimisation of operations, a new eco-friendly landfill, and waste reduction measures	Provision	Y	N	N
Lagos	Nigeria	Urban Infrastructure- Waste	Municipal Solid Waste (MSW) composting facility in Ikorodu	Post-Kyoto	Private	Private	Produce high quality compost from a landfill to help farmers and reduce methane emissions	Private	Y	N	N
Lagos	Nigeria	Carbon Sequestration	Measures to prevent tree felling	Post-Kyoto	Regional government	No partnership	Introduce tree felling prevention measures: "10 trees have to be planted for each one felled"; 3048 trees have been counted and tagged to prevent felling	Enabling	N	Y	N
Lagos	Nigeria	Carbon Sequestration	Planting tress programme	Post-Kyoto	Regional government	No partnership	Promote planting trees among government institutions and individuals	Enabling	N	Y	N
Karachi	Pakistan	Transport	BRT and CNG public-private initiative	Post-Kyoto	Local government	National government	Introduce CNG fuels in the mass transport system with 4000 dedicated CNG buses (500 in 2008-09)	Provision	Y	N	N
Karachi	Pakistan	Transport	Revival Circular Railway	Post-Kyoto	Local government	Private	Promote the regeneration 'revival' of the circular railway in Karachi	Provision	Y	N	N
Karachi	Pakistan	Urban Infrastructure-Energy	Waste Heat Recovery and Utilization for Power Generation at Lucky Cement Limited, Karachi Plant	Post-Kyoto	Private	Private	Install six (two on each kiln) Heat Recovery Steam Generators (HRSGs) of total capacity 63.85 TPH to recover the waste heat from the kilns to generate electricity by a 15 MW steam turbo generator	Private	Y	N	N
Lahore	Pakistan	Urban Infrastructure- Waste	Composting Organic Content of Municipal Solid Waste	Post-Kyoto	Private	Private	Compostic of the organic fraction of waste in the city	Private	Y	N	N
Lima	Peru	Carbon Sequestration	One house, one tree	Post-Kyoto	Local government	No partnership	Promote neighbours to plant a tree at the front of their houses	Enabling	N	Y	N
Lima	Peru	Transport	Local fleet	Post-Kyoto	Local government	No partnership	Introduce 60 vehicles with gas natural as fuel to renew the municipal fleet	Self-governing	Y	N	N
Lima	Peru	Transport	Special project of non-motorised transport	Pre-Kyoto Ratification	Local government	No partnership	Promote the use of the bicycle and the construction of new infrastructure	Provision	Y	Y	N
Lima	Peru	Carbon Sequestration	City dams protection	Post-Kyoto	Local government	Private	Development of the management plan of the city's dams to protect 263.27 Has of dams	Provision	Y	N	N
Lima	Peru	Transport	Individual Car Replacement	Post-Kyoto	Local government	Private	Renew the fleet of individual vehicles with 35,000 credits to users	Enabling	Y	N	N
Lima	Peru	Transport	New ecological buses	Post-Kyoto	Local government	Private	Incorporation of 600 Natural Gas Ecobuses (21 bought already in 2008)	Provision	Y	N	N
Lima	Peru	Adaptation	Masterplan for Lima village dams	Post-Kyoto	Local Government	Private	Prepare a plan for the preservation of Lima's dams	Provision	Y	N	N
Manila	Philippines	Transport	SINAG	Post-Kyoto	Private	No partnership	Create the first solar powered car in Philippines	Private	Y	N	N
Manila	Philippines	Urban Infrastructure- Waste	Pristine Environment’s Organic Waste Composting Project in Vitas, Tondo	Post-Kyoto	Private	Private	Complete a project for organic waste recovery	Private	Y	N	N
Manila	Philippines	Adaptation	Disease monitoring demonstration project	Post-Kyoto	National Government	International Organisation	Establish a program for the monitoring of diseases associated with climate change	Enabling	Y	N	N
Warsaw	Poland	Built Environment	The Housing Project for Soldiers	Pre-Kyoto Ratification	CBO	No partnership	Meet the housing needs of the Polish Armed forces providing high quality, affordable, energy-saving homes in 2,200 apartments in 13 locations	Provision	Y	N	Y
Warsaw	Poland	Built Environment	Thermo - modernization of a residential building City of Warsaw	Post-Kyoto	CBO	Private	Modernize the thermal systems in a residential building in Warsaw, Poland commenced in June 2005 and aimed to reduce heat losses and to decrease heating bills by upgrading the domestic hot water system and replacing the heating network within the buildings	Private	N	Y	N
Warsaw	Poland	Transport	Warsaw Urban Transport Project	Post-Kyoto	Local government	No partnership	Support the development of a well-integrated and financially sustainable public transport system for the city of Warsaw	Provision	Y	Y	N
Lisbon	Portugal	Transport	Intermittent bus lane	Post-Kyoto	Local government	CBO	Improve the efficiency of public transportation without significantly curtailing available road space for other vehicles	Self-governing	Y	Y	N
Lisbon	Portugal	Transport	Green fleets	Pre-Kyoto Agrement	Local government	International Organisation	Enable local authorities reduce CO2 emissions from their vehicle fleets	Self-governing	N	Y	N
Lisbon	Portugal	Urban Infrastructure-Energy	Wind parade 2008	Post-Kyoto	Local government	NGO	Raise awareness among citizens of the need to produce energy from renewable sources, and the second is a teaching programme for schools	Self-governing	Y	Y	N
Lisbon	Portugal	Built Environment	Smart Urban energy for schools (part of Connected urban Development initative)	Post-Kyoto	Local government	Private	Showcase how technology can improve global energy efficiency simultaneously in both the built environment and energy in three public schools	Enabling	Y	Y	Y
Lisbon	Portugal	Urban Form	Design competition for cyclist/pedestrian footbridge	Post-Kyoto	Private	Local Government	The goal of the bridge is to facilitate access for cyclists and pedestrians in Lisbon, encouraging the use of bicycles in the city and establishing a legacy for the city and its inhabitants.	Enabling	Y	N	N
Kinshasa	RD Congo	Adaptation	Electrification	Post-Kyoto	National Government	No partnership	Improve existing electric network and extension	Provision	Y	N	N
Moscow	Russia	Built Environment	Municial energy code	Pre-Kyoto Agrement	Local government	No partnership	Revise the 1998 verison of the building code. The code is intended to spur the market for energy-efficient walls, windows, and prefabricated buildings while saving occupants money	Regulation (hard and soft)	N	Y	N
Moscow	Russia	Transport	Fuel quality management	Pre-Kyoto Agrement	Local government	No partnership	Regulate fuel use to reduce air pollution	Regulation (hard and soft)	Y	Y	N
Moscow	Russia	Transport	Switching to alternative fuels	Pre-Kyoto Agrement	Local government	No partnership	Promote fuel switching to reduce air pollution and improve fuel efficiency (resource security)	Self-governing	Y	N	N
Moscow	Russia	Urban Form	A-101 new neighbourhood development	Pre-Kyoto Ratification	Private	Local Government	Complete a new neighbourhood development which provides quality of life, sustainability, and ecology protection	Enabling	Y	N	N
St Petersburg	Russia	Urban Infrastructure- Waste	Southwest wastewater treatment plant	Post-Kyoto	Local government	International Organisation	Reduce untreated wastewater released into the Baltic Sea by 50%	Provision	Y	Y	N
Riyadh	Saudi Arabia	Urban Infrastructure-Energy	Riyadh Solar Energy Village	Pre-Kyoto Agrement	International Organisation	No partnership	Provide energy security initially, now low carbon supply, by using the large desert resources with a Solar village built in the 1980s	Private	Y	N	N
Riyadh	Saudi Arabia	Urban Form	King Abdullah International Gardens	Post-Kyoto	Local government	Private	Create a World Class Botanic Garden to demonstrate state-of-the-art sustainable technologies	Provision	Y	N	N
Riyadh	Saudi Arabia	Built Environment	Prince Salman Charity Housing Trust	Post-Kyoto	NGO	No partnership	Improve the housing conditions of the needest people in Riyadh and encourage sustainability (5 housing communities planned, 2 completed with 84 dwellings)	Private	Y	N	Y
Singapore	Singapore	Built Environment	1st Eco-friendly Housing project	Post-Kyoto	Local government	No partnership	Pionnering sustainable housing with a new development of seven 16-story towers (Save 80% energy and 130,000 gallons of water collected from the rain)	Provision	Y	N	N
Singapore	Singapore	Built Environment	Regent Hotel	Post-Kyoto	Local government	No partnership	Build an energy-smart hotel	Enabling	Y	N	N
Singapore	Singapore	Built Environment	Singapore Green Building Masterplan: Green Mark Scheme	Post-Kyoto	Local government	No partnership	Encourage the adoption of environmental standards in the private sector	Regulation (hard and soft)	N	Y	N
Singapore	Singapore	Urban Infrastructure-Energy	Blocks 30 & 40 at Pulau Seraya Power Station, Jurong Island	Post-Kyoto	Private	No partnership	The company is proposing to repower its existing Stage III units at the Pulau Seraya Power Station, which currently comprises of three 250 MW conventional team units firing on heavy fuel oil.	Private	Y	N	N
Singapore	Singapore	Urban Infrastructure-Energy	Food Waste Based Grid Connected Power	Post-Kyoto	Private	No partnership	Processing of 800 TPD of food waste using anaerobic digestion (biomethanisation) technology	Private	Y	N	N
Singapore	Singapore	Urban Infrastructure- Waste	Sewage sludge dehydration and incineration project	Post-Kyoto	Private	Private	Dehydrate and incinerate the sewage sludge produced from the water reclamation plants	Private	Y	N	N
Singapore	Singapore	Urban Infrastructure-Energy	BUPL gas based cogeneration	Post-Kyoto	Private	Private	Built a co-generation plant fuelled by CNG	Provision	Y	N	N
Singapore	Singapore	Adaptation	Marina Barrage	Post-Kyoto	National Government	No partnership	Prevent flooding	Provision	Y	N	N
Singapore	Singapore	Adaptation	Flood protection measures	Pre-Kyoto Agrement	Local Government	No partnership	Prevent flooding	Regulation (hard and soft)	Y	Y	N
Cape Town	South Africa	Urban Infrastructure-Energy	Green Certificate	Post-Kyoto	Local government	National government	Increase renewable energy contribution to the energy mix (10% from renewables)	Provision	Y	Y	N
Cape Town	South Africa	Urban Infrastructure- Waste	Bellville South landfill site	Post-Kyoto	Local government	NGO	Use landfill gas at Bellville South Landfill Site in Cape Town to generate renewable energy for subsequent use by the adjacent industrial community	Provision	Y	N	N
Cape Town	South Africa	Transport	Demand management program in the city centre	Post-Kyoto	Local government	No partnership	Discourage the use of motorised private transport in the city centre	Regulation (hard and soft)	N	Y	N
Cape Town	South Africa	Transport	Rail transport upgrade	Post-Kyoto	Local government	No partnership	Encourage the use of public transport increasing railway transport	Provision	Y	N	N
Cape Town	South Africa	Urban Form	Compact City Planning	Post-Kyoto	Local government	No partnership	Incorporate the principles of 'compact city planning', which reduces the need for multiple and long trips, in local planning with the establishment of a dedicated team	Regulation (hard and soft)	Y	N	N
Cape Town	South Africa	Urban Infrastructure-Energy	Municipality Program for Solar Water Heaters	Post-Kyoto	Local government	No partnership	Increase renewable enetrgy contribution to energy mix	Self-governing	Y	N	Y
Cape Town	South Africa	Urban Infrastructure-Energy	Energy Efficiency in Commerce and Industry	Post-Kyoto	Local government	Private	Establish a task team to organise bussiness so that they can develop an energy efficiency implementation plan including a variety of measures for local industry and bussiness	Regulation (hard and soft)	N	Y	N
Cape Town	South Africa	Urban Infrastructure-Energy	Purchase agreement with Darling Wind Farm	Post-Kyoto	Local government	Private	Increase the energy supply from renewable sources	Provision	N	Y	N
Cape Town	South Africa	Urban Infrastructure-Energy	PBMR nuclear power station in Koeberg	Pre-Kyoto Ratification	Private	National government	Reduce the dependence from coal by using nuclear energy	Enabling	Y	N	N
Cape Town	South Africa	Adaptation	Coastal vulnerability map	Post-Kyoto	Local Government	No partnership	Map the vulnerabilities of coastal areas to facilitate their management and potential enhancement of security with the construction of sea-level rise protection infrastructure	Enabling	Y	N	N
Cape Town	South Africa	Adaptation	Management and eventual elimination of informal settlements	Post-Kyoto	Local Government	No partnership	Reduce the vulnerability of livelihoods in informal settlements to climate change impacts	Provision	Y	N	N
Cape Town	South Africa	Adaptation	Storm adaptation initiatives	Post-Kyoto	Local Government	No partnership	Prevent impacts from storms and flooding by enhancing existing flood prevention infrastructure	Provision	Y	N	N
Cape Town	South Africa	Adaptation	Training in ecological fire management	Post-Kyoto	Local Government	No partnership	Improve existing fire management practices by controlling the neccessary burning of fynbos vegetation	Provision	Y	N	N
Cape Town	South Africa	Adaptation	Ten-Point Plan for achieving water conservation	Pre-Kyoto Ratification	Local Government	No partnership	Complement existing water management plans with an initiative to restrict the use of water in the city	Enabling	N	Y	N
Cape Town	South Africa	Built Environment	Kuyasa CDM project	Pre-Kyoto Ratification	Local government	NGO	Implement three interventions in 2306 householdsto improve thermal performance of low-income housing units, provide energy efficient lighting and solar water heating in these households	Provision	N	Y	Y
Cape Town	South Africa	Built Environment	Solar Water Heater Advancement Programme	Post-Kyoto	Local government	NGO	Encourage and facilitate the adoption of solar water heaters in Cape Town	Regulation (hard and soft)	Y	Y	N
Cape Town	South Africa	Built Environment	Efficient lighting in domestic households	Post-Kyoto	Local government	No partnership	Improve domestic energy efficiency with 30% of all households to have efficient lighting by 2010, 90% by 2020	Enabling	Y	N	Y
Cape Town	South Africa	Built Environment	Energy efficient ceilings program	Post-Kyoto	Local government	No partnership	Improve domestic energy efficiency: all new subsidised (low-income) houses to have ceilings (effective inmediately) and all existing homes to be fitted by ceilings by 2020	Enabling	Y	N	Y
Cape Town	South Africa	Built Environment	Fluorescent lights in municipal-owned buildings	Post-Kyoto	Local government	No partnership	Improve energy efficiency in municipal buildings by requiring all City-owned housing to have compact fluorescent lights and efficient lighting by 2010	Self-governing	Y	N	N
Cape Town	South Africa	Transport	Non-motorised transport strategy	Post-Kyoto	Local government	No partnership	Maximise the use of bicycle and pedestrian use	Provision	Y	N	N
Cape Town	South Africa	Urban Infrastructure-Energy	Household Program for Solar Water Heaters	Post-Kyoto	Local government	No partnership	Increase renewable energy contribution to the energy mix with 10% of households to have solar water heaters by 2010	Enabling	Y	N	Y
Cape Town	South Africa	Urban Infrastructure-Energy	Social Tariffs	Post-Kyoto	Local government	No partnership	Establish a system of social tariffs to provide cheap electricity to poor households	Regulation (hard and soft)	N	Y	Y
Cape Town	South Africa	Built Environment	The Green Building	Pre-Kyoto Ratification	NGO	No partnership	Construct a commercially viable green building including maximum lettable space with adequate parking, cost effective design and materials	Private	Y	N	N
Johannesburgh	South Africa	Transport	Rea Vaya	Post-Kyoto	Local government	Private	Create a reliable and affordable bus transport system modelled on the Latin American Experience of BRT	Provision	Y	N	Y
Johannesburgh	South Africa	Carbon Sequestration	One tree at a time	Post-Kyoto	Local government	CBO	Appeal to individuals and bussiness to create initiatives for the greening of the city	Enabling	N	Y	N
Johannesburgh	South Africa	Built Environment	New procuremenet and financial model for 12 council-owned buildings	Post-Kyoto	Local government	International Organisation	Retrofit sustainable technologies in as many public buildings as possible (174 identified); Pilot phase includes 12 buildings (in Dobsonville, Ennerdale, Jabulani, Lenasia, Meadowlands, Newtown, Sandton, the Metro Centre, Museum Africa, Putco, the Roodepoort City Hall and Roodepoort Civic Centre)	Self-governing	Y	N	N
Johannesburgh	South Africa	Carbon Sequestration	Greening Soweto Legacy Project	Post-Kyoto	Local government	International Organisation	Implement a whole programme of beautification of the city with 300,000 trees planted in four years	Provision	N	Y	N
Johannesburgh	South Africa	Urban Infrastructure-Energy	Solar Street Lighting Pilot Project (Zandspruit)	Post-Kyoto	Local government	International Organisation	Implement solar street lighting conducting a pilot project of Zandspruit to be followed by an exploration of potential areas where it can be roll out	Self-governing	Y	N	N
Johannesburgh	South Africa	Transport	Solar Traffic Lights	Post-Kyoto	Local government	No partnership	Install solar traffic lights in critical intersections that can manage the traffic in times of power outages; initial stage includes 5 solar traffic lights at five critical intersections in the city	Provision	Y	N	N
Johannesburgh	South Africa	Built Environment	Solar Water Heater Cosmo City Social Housing	Post-Kyoto	Local government	Private	Provide solar water heaters to disadvantaged neighbourhoods, before the implementation of a solar water heater ordinance. Solar geysers installed in 170 homes in the housing development of Cosmo City	Provision	Y	N	Y
Johannesburgh	South Africa	Urban Infrastructure-Energy	Gas-to-energy project	Post-Kyoto	Private	Local Government	Implement gas-to-energy projects to earn carbon credits	Enabling	Y	Y	Y
Seoul	South Korea	Built Environment	Building new City Hall as best practice example	Post-Kyoto	Local government	No partnership	Complete the New City Hall as an example of recycled energy and exemplify the use of new technologies in city buildings	Self-governing	Y	N	N
Seoul	South Korea	Built Environment	Incentives for energy-efficient buildings	Post-Kyoto	Local government	No partnership	Increase the energy efficiency of buildings	Enabling	Y	N	N
Seoul	South Korea	Transport	CNG for use in transport	Post-Kyoto	Local government	No partnership	Replacing diesel-fueled vehicles with less polluting ones to cut car emissions	Regulation (hard and soft)	Y	N	N
Seoul	South Korea	Urban Infrastructure-Energy	Solar Energy Plant in Ttukseon Island	Post-Kyoto	Local government	No partnership	Provide renewable energy to the city from a solar plant in Ttukseon island	Provision	Y	N	N
Seoul	South Korea	Transport	BRT System in Seoul	Post-Kyoto	Local government	Private	Develop a modern public transport system	Provision	Y	N	N
Seoul	South Korea	Adaptation	Star City Rainwater Harvesting (RWH) System	Post-Kyoto	Local Government	University	Improve the safety and sustainability of current centralized water systems	Regulation (hard and soft)	Y	N	N
Barcelona	Spain	Urban Form	Forum 2004 Area	Pre-Kyoto Ratification	Local government	International Organisation	Develop new installation for the efficient use of energy and renewables including an urban solar FV power station (440 tonnes of CO2/year) and a district heating & cooling system (5.000 tonnes)	Provision	Y	Y	Y
Barcelona	Spain	Urban Infrastructure-Energy	Power Generation Plant of Barcelona South(district heating/cooling, trigernation, biomass, cool from regassing plant in port area)	Pre-Kyoto Ratification	Local government	International Organisation	Reduce energy consumption, promote demonstration projects on energy efficiency and renewables, and apply energy-sensitive criteria to urban development	Provision	Y	N	N
Barcelona	Spain	Built Environment	PV in public buildings	Pre-Kyoto Ratification	Local government	No partnership	Promote the use of PV and educate public and experts	Self-governing	N	Y	Y
Barcelona	Spain	Built Environment	Solar thermal ordinance	Pre-Kyoto Ratification	Local government	No partnership	Demands that new buildings using more than 0.8 MW per day for hot water production, meet at least 60% of their demand with solar thermal collectors	Regulation (hard and soft)	N	N	Y
Barcelona	Spain	Transport	Bicing (public hire cycling network)	Post-Kyoto	Local government	No partnership	Encourage users not to drive, promote intermodal travel and, at key times, it relieve congestion on the existing public transport infrastructure with benefits for traffic and the environment	Provision	Y	Y	N
Barcelona	Spain	Transport	LNG buses	Pre-Kyoto Ratification	Local government	Private	Gradually substitue the use of fossil fuels in urban buses and other vehciles of the municipal fleet	Self-governing	Y	Y	N
Barcelona	Spain	Urban Form	22@ business district	Pre-Kyoto Ratification	Local government	Private	The following measures will be taken to develop a new urban model for developing a dense, compact city: build over 200 hectares 4,000 council houses and 75,000 m2 new green areas; creation of 100,000 – 130,000 jobs	Enabling	Y	Y	Y
Madrid	Spain	Built Environment	The 'Air tree' (RIBA awarded Shanghai EXPO house from residential block in southern Madrid)	Post-Kyoto	Local government	No partnership	C onstruct a 18-meter building of bamboo, which will help control temperatures and reduce noise, energy saving glass is used, use of water, wind and solar energy	Provision	Y	Y	N
Madrid	Spain	Urban Infrastructure-Energy	Switching off neon	Post-Kyoto	Local government	No partnership	Make city more aestetically pleasing and save electricity by switching off neon: all neon lighting to be switched off within a year (2007), affecting around 200,000 neon sign in the city	Regulation (hard and soft)	N	Y	N
Madrid	Spain	Built Environment	UrbanEnergy Management pilot project focusing on the usage of ICT in the renewal of residential buildings and open (part of municipal Strategic plan for central area)	Post-Kyoto	Local government	Private	Reduce consumption of energy, involve citizen's in energy management, generate sense of community, generate useful data on energy use, develop usable energy management model for residential buidings and homes	Enabling	Y	Y	N
Madrid	Spain	Transport	Biofuels promotion, as part of BEST project (Bioethanol for Sustainable Transport) also falls under Madrid's local air quality strategy	Post-Kyoto	Local government	Private	Explore the environmental benefits of bioethanol	Self-governing	Y	Y	N
Madrid	Spain	Urban Infrastructure-Energy	Biometanisation plants	Post-Kyoto	Local government	Private	Biogas production with an eye on powereing up to 250 public buses and producing clean electricity from the biogas	Enabling	Y	Y	N
Madrid	Spain	Transport	Geothermally cooling system in metro station 'Pacifico'	Post-Kyoto	Regional government	Local Government	Reduce carbon impact of Madrid's transport system and make transport in the capital more environmentally-respectful	Self-governing	Y	N	N
Madrid	Spain	Carbon Sequestration	Reforestation of areas in Madrid region	Post-Kyoto	Regional government	No partnership	Reduce Co2 emissions, reforest a third of the region: over 15,000 hectares with over 15 million trees	Enabling	N	N	N
Madrid	Spain	Transport	Gas-fuelled public buses (part of air quality and climate change strategy)	Post-Kyoto	Regional government	Private	Reduce emissions from tourism and industrial vehicles through drving courses and fuel switching	Self-governing	Y	N	N
Khartoum	Sudan	Built Environment	Use of LPG in Traditional briks	Post-Kyoto	National Government	No partnership	Develop a new technology to use liquified petroleum gas in firing traditional red brick kilns instead of wood/dung	Private	Y	N	N
Stockholm	Sweden	Transport	ELCIDIS-Electric vehicle	Pre-Kyoto Ratification	Local government	International Organisation	Replace heavy diesel trucks, causing most pollution, with hybrid electric trucks, driving emission-free in the city centre and using less energy (trial introduction of 9 vehicles)	Self-governing	Y	N	N
Stockholm	Sweden	Built Environment	Energy efficiency in the built environment	Pre-Kyoto Ratification	Local government	No partnership	Reduce energy consumption in buildings by 10 per cent compared to 2006 by 2010	Self-governing	N	N	N
Stockholm	Sweden	Transport	Biogas production (from waste) for transport [part of EU ZEUS project: Zero and low Emission vehicles in Urban Society)	Pre-Kyoto Agrement	Local government	No partnership	Incorporate biogas in the transport sector	Enabling	Y	N	N
Stockholm	Sweden	Transport	Renewable energy in public transport	Pre-Kyoto Ratification	Local government	No partnership	Power stockholm's public transport from renewable sources (wind, hydro, ethanol, biogas)	Provision	Y	N	N
Stockholm	Sweden	Transport	Congestion tax	Post-Kyoto	Local government	Private	Reduce traffic congestion and improve the environment in central Stockholm	Regulation (hard and soft)	Y	N	N
Stockholm	Sweden	Transport	Five percent ethanol in petrol - E5 petrol	Pre-Kyoto Ratification	Local government	Private	Reduce pollution by road transport by having 5% ethanol in fuel	Private	N	N	N
Stockholm	Sweden	Urban Form	Ecodistrict Hammarby Sjöstad	Pre-Kyoto Ratification	Local government	Private	Double environmental performance compared with conventional production of new housing; reduce total energy requirement; provide energy from renewable sources. Originally planned for 1,250 housing units, later extended to 8000 units	Provision	Y	Y	Y
Stockholm	Sweden	Urban Infrastructure-Energy	Expansion of district cooling	Pre-Kyoto Ratification	Local government	Private	Replace local cooling produced with electricity with seawater cooling and/or environmentally-friendly refrigerants	Enabling	Y	Y	N
Stockholm	Sweden	Urban Infrastructure-Energy	Use of bio-oil as fuel in Årsta heating plant and the Hammarby plant	Pre-Kyoto Ratification	Local government	Private	Reduced Climate Impact, Clean Air, Natural Acidification Only, Zero Eutrophication, Sustainable Forestsfuel switch of CHP plants to bio-oils (made from forest and materials, grains and waste animal fat)	Enabling	Y	Y	N
Taipei	Taiwan	Adaptation	Green Building Promotion Program	Pre-Kyoto Ratification	National Government	Local Government	Promote urban green building technologies and techniques	Regulation (hard and soft)	Y	N	N
Taipei	Taiwan	Adaptation	National Territory Recovery Program and Act( Draft)	Pre-Kyoto Ratification	National Government	No partnership	Reallocate land in to reduce the vulnerability to floods, following the disaster in 2004	Regulation (hard and soft)	Y	N	N
Taipei	Taiwan	Adaptation	Program of Flood Management in Frequently Inundated Areas	Post-Kyoto	National Government	No partnership	Improvement of agricultural drainage system, water and soil conservation in upstream area, flood control and river dredge and improvement of the urban drainage system	Provision	Y	N	N
Bangkok	Thailand	Built Environment	Improve building energy consumption efficiency	Post-Kyoto	Local government	National government	Improve the energy standards as specified in the new national building code (reduce 10% energy use)	Self-governing	Y	N	N
Bangkok	Thailand	Built Environment	Electricity conservation campaign	Post-Kyoto	Local government	No partnership	Move Bangkok residents to adopt energy-saving practices	Enabling	N	Y	N
Bangkok	Thailand	Carbon Sequestration	Expand park area plan	Post-Kyoto	Local government	No partnership	Create new green areas capable of capturing CO2 with 3 million trees planted in the city, 24 million trees planted by private individuals, 60 million trees planted in neighbouring areas	Provision	Y	N	N
Bangkok	Thailand	Transport	Biodiesel promotion	Post-Kyoto	Local government	No partnership	Increase the proportion of biofuels usage	Regulation (hard and soft)	Y	N	N
Bangkok	Thailand	Transport	Transport actions in the Climate Action Plan	Post-Kyoto	Local government	No partnership	To reduce CO2 emissions from traffic by expanding the mass transit rail system, implementing a BRT system, and improving the current traffic management	Provision	Y	N	N
Bangkok	Thailand	Urban Infrastructure- Waste	Improve solid waste management	Post-Kyoto	Local government	No partnership	Improve solid waste management practices 15% reduction on waste by separating and 10% increase in recycling	Enabling	N	Y	N
Bangkok	Thailand	Urban Infrastructure- Waste	Waste water treatment	Post-Kyoto	Local government	No partnership	Increase the efficiency and capacity of waste water treatment: reduce wastewater production 10% and increase treatment capacity from 1 million m3 to 1,8 million m3	Provision	Y	N	N
Bangkok	Thailand	Urban Infrastructure-Energy	New installation of an environmental friendly can production line at Bangkok Can Manufacturing	Pre-Kyoto Ratification	Private	Private	Install a new can production line using Toyo Ultimate Lightweight Can (TULC) technology	Private	Y	N	Y
Bangkok	Thailand	Adaptation	Network of wetland communities	Post-Kyoto	CBO	No partnership	Organise the local communities to lobby the government and act upon climate change impacts	Private	N	Y	N
Bangkok	Thailand	Adaptation	Bang Ku Thien District CC adaptation measures	Post-Kyoto	NGO	CBO	Devise strategies to slow coastal erosion, salinization, etc	Private	Y	Y	N
Bangkok	Thailand	Adaptation	Aquaculture adaptation measures	Pre-Kyoto Agrement	CBO	No partnership	Measures to prevent coastal erosion associated with climate change impacts	Private	N	Y	Y
Ankara	Turkey	Urban Form	Urban agriculture Atatürk Forest Farm in Ankara	Pre-Kyoto Agrement	CBO	No partnership	Establish a urban agriculture program with multiple objectives including palliate urban heating, provide public green spaces and food, provide livelihoods, educate	Private	Y	Y	N
Istanbul	Turkey	Built Environment	Energy efficiency in municipal buildings	Post-Kyoto	CBO	Local Government	Promote energy saving measures in municipal buildings	Self-governing	Y	N	N
Istanbul	Turkey	Urban Form	The Istanbul Metropolitan Area Sub-Region Master Plan (spatial development strategy)	Pre-Kyoto Agrement	Local government	No partnership	Ensure linear and multi- centred development of the city; organise a balanced distribution of sectors in the whole metropolitan area; determine central trade area and sub centres, ensuring ranking of centres ; ensure the most appropriate rates of concentration for social living standardsl decentralise the contaminating and big industry	Self-governing	Y	N	N
Istanbul	Turkey	Built Environment	Milpark Konutları in Istanbul's Esenyurt district	Post-Kyoto	Private	No partnership	Construct a sustainable housing development in harmony with nature, promoting also sustainable lifestyles and water/energy efficient usage	Private	Y	N	N
Birmingham	UK	Built Environment	Norhtfield ecocentre building	Post-Kyoto	CBO	Local Government	Monitor building use to find out our impact on the environment and implement sustainable technologies	Enabling	Y	Y	Y
Birmingham	UK	Built Environment	Summerfield Eco-Housing	Post-Kyoto	CBO	Local Government	Improve energy efficiency and reduce fuel bills	Enabling	Y	Y	Y	ODPM (2003) Sustainable Community Plan,
Birmingham	UK	Urban Form	Smart Home	Post-Kyoto	Local government	No partnership	Develop the Birmingham “Smart Home” through the Cisco Connected Urban Development	Provision	Y	N	N
Birmingham	UK	Urban Infrastructure-Energy	Birmingham Cutting CO2	Post-Kyoto	Local government	No partnership	Campaign to encourage everyone in Birmingham to reduce energy usage	Enabling	N	Y	Y
Birmingham	UK	Urban Infrastructure-Energy	Stechford Combined Heat and Power (CHP) scheme	Pre-Kyoto Agrement	Local government	No partnership	Heat households adequately in winter and lower energy bills	Provision	Y	Y	Y
Birmingham	UK	Urban Infrastructure-Energy	Energy Recovery Programme	Post-Kyoto	Local government	No partnership	Complete and maintain a landfill gas capture programme	Provision	Y	N	N
Birmingham	UK	Urban Infrastructure-Energy	Birmingham CHP network (Broad Street, Aston University and Birmingham Children's Hospital)	Post-Kyoto	Local government	Private	Link the 3 CHP units to create the largest district heating system in the UK	Provision	Y	Y	N
Birmingham	UK	Adaptation	Climate Change Adaptation Partnership	Post-Kyoto	Local Government	National Government	Co-ordinate Birmingham's preparation for the inevitable impacts of a changing climate.	Enabling	Y	Y	N
Birmingham	UK	Adaptation	Birmingham resilience team	Post-Kyoto	Local Government	No partnership	Build a partnership that is ready to respond to all king of emergencies, including climate change-related emergencies	Enabling	N	Y	Y
London	UK	Built Environment	C60 Project - Sanford Housing Cooperative	Post-Kyoto	CBO	NGO	Retrofit housing buildings as part of carbon reduction strategy	Enabling	Y	Y	N
London	UK	Built Environment	Angela Carter Close	Post-Kyoto	Local government	CBO	Renewal of a deprived area and demonstration of the use of technology building nine-family-sized homes and three flats	Provision	Y	N	Y
London	UK	Built Environment	Corry Drive Community Centre and Flats, Moorlands State, Brixton	Post-Kyoto	Local government	CBO	Build 15 rental flats and a community centre to renew a deprived area and demonstrate of the use of technology	Provision	Y	N	Y
London	UK	Urban Infrastructure-Energy	Euston Road Decentralised Energy Project	Post-Kyoto	Local government	CBO	Develop an area-wide district heating network between Regents Place and Kings Cross supplying both new and existing public and private buildings.	Provision	Y	N	N
London	UK	Urban Infrastructure-Energy	South Bank decentralised energy projects	Post-Kyoto	Local government	CBO	Identify the opportunities of establishing a decentralised energy system with the businesses of London's South Bank	Provision	Y	N	N
London	UK	Built Environment	Building Energy Efficiency Programme (BEEP)	Post-Kyoto	Local government	International Organisation	Help make the sustainable retrofit of existing public buildings financially feasible, enabling public bodies to radically cut CO2 emissions from their buildings	Self-governing	Y	Y	N
London	UK	Urban Infrastructure-Energy	Pimlico and Whitehall decentralised energy project	Post-Kyoto	Local government	National government	Interconnect and improve two existing district heating systems allowing for further expansion of low carbon heat networks within Westminster	Provision	Y	N	N
London	UK	Built Environment	Re-New	Post-Kyoto	Local government	No partnership	Retrofit existing houses across London to: reduce carbon emissions; achieve cost savings for householders; create 'green' jobs; stimulate business growth.	Enabling	Y	N	N
London	UK	Carbon Sequestration	East London Green Grid	Post-Kyoto	Local government	No partnership	Create a green grid in East London to create a multi-function network of high quality green spaces	Provision	Y	N	Y
London	UK	Carbon Sequestration	Trees and Parks Programme	Post-Kyoto	Local government	No partnership	Improvind London parks making them cleaner, safer and greener the aim to make parks nicer places to visit	Provision	Y	N	Y
London	UK	Urban Infrastructure-Energy	Green Procurement Code	Pre-Kyoto Ratification	Local government	No partnership	Help London businesses reduce their carbon footprint by embedding sustainability into their procurement decision making process.	Enabling	N	Y	N
London	UK	Built Environment	Better Buildings Partnership	Post-Kyoto	Local government	Private	Develop solutions to improve the sustainability of London's existing commercial building stock and achieve substantial CO2 savings	Enabling	N	Y	N
London	UK	Built Environment	Green 500	Post-Kyoto	Local government	Private	Support organisations to reduce the environmental impact and CO2 footprint of their business operations	Enabling	N	Y	N
London	UK	Built Environment	Victorian Heritage Ecohome	Post-Kyoto	Local government	Private	Refurbish a solid wall semi-detached Victorian house located in a conservation area to achieve a 90% reduction in the house’s carbon emissions	Private	Y	Y	N
London	UK	Transport	Westminster Council Electrobay scheme	Post-Kyoto	Local government	Private	Improve air quality and encourage greener forms of travel	Provision	Y	Y	N
London	UK	Urban Infrastructure- Waste	London Commercial Waste and Recycling Programme	Post-Kyoto	Local government	Private	Develop new infrastructure to treat London's commercial and industrial waste, where this waste will be used as a resource rather than sent to landfill.	Provision	Y	N	N
London	UK	Urban Infrastructure-Energy	Community Heating Scheme - London Borough of Southwark	Post-Kyoto	Local government	Private	Reduce GHG emissions and supply affordable warmth	Provision	Y	Y	Y
London	UK	Urban Infrastructure-Energy	Cristal Palace CHP	Post-Kyoto	Local government	Private	Fund a new Combined Heat and Power (CHP) plant at the National Sports Centre at Crystal Palace Park	Provision	Y	N	N
London	UK	Urban Infrastructure-Energy	Olimpic Fringe Decentralised Energy	Post-Kyoto	Local government	Private	Extend the Olympic Park district heating scheme in the Stratford Fringe regeneration area to provide low-carbon heat capacity to local surroundings and the London Thames Gateway Heat Network (LTGHN) project.	Provision	Y	N	N
London	UK	Urban Infrastructure-Energy	Royal Albert Basin decentralised energy project	Post-Kyoto	Local government	Private	Develop an area wide district heating network within the Royal Albert Basin which will supply low carbon heat for new mixed developments and form part of the London Thames Gateway Heat Network. 1,800 dwellings and 20,000 m² of public and commercial space would be supplied by a decentralised energy system based upon biomass heating and combined heat and power (CHP)	Provision	Y	N	N
London	UK	Built Environment	Old Home SuperHome	Post-Kyoto	National Government	Private	Promote energy exemplar houses which are open to visitors, to learn and be inspired to take action, and to transform future housing	Private	Y	Y	N
London	UK	Carbon Sequestration	Chinbrook Meadows	Pre-Kyoto Ratification	National Government	Private	Restore the river	Provision	Y	Y	Y
London	UK	Transport	Zero Emission London Taxi Commercialization	Post-Kyoto	National Government	Private	To initiate and accelerate introduction of commercial fleets of zero emission fuel cell hybrid taxis primarily for London, by 2012 and for other cities, by 2014.	Private	Y	Y	N
London	UK	Built Environment	7-15 Water Lane, St Matthew's Estate	Post-Kyoto	Private	No partnership	An eco-development to provide social housing for key workers in the London Borough of Lambeth	Private	Y	N	N
London	UK	Built Environment	Camdem EcoHome	Post-Kyoto	Private	No partnership	73 Chester road, a semi-detached Victorian House located in Camden borough, is a recently completed exemplar of how heritage and energy conservation measures can be brought together.	Private	Y	Y	N
London	UK	Built Environment	Glastonbury House, Westminster	Pre-Kyoto Ratification	Private	No partnership	Refusbish a 1960s tower block to improve its environmental sustainability and the living standards of residents	Provision	Y	N	Y
London	UK	Transport	Uptown Oil	Post-Kyoto	Private	No partnership	Collect waste vegetable oil (WVO) from food businesses in London, and turn it into 100% recycled biodiesel (B100) thus diverting waste from landfill	Private	Y	N	N
London	UK	Carbon Sequestration	London Social Carbon Offset scheme	Post-Kyoto	Private	Private	Offset emissions of carbon dioxide by funding transparent, accountable projects happening in London	Private	N	Y	Y
London	UK	Urban Infrastructure-Energy	Eco-industrial web projects	Pre-Kyoto Ratification	Private	Private	Create London’s first wind park as part of the regeneration of Dagenham and to generate 100% cost-effective ‘green electricity‘ to help power the Clean Room Assembly Hall.	Enabling	Y	N	N
London	UK	Adaptation	Water management actions	Post-Kyoto	Private	No partnership	Reduce subsidence problems by upgrading the water infrastructure	Provision	Y	N	N
London	UK	Adaptation	Water management actions	Post-Kyoto	Private	No partnership	Introduce a package of measures to respond to droughts	Enabling	N	Y	N
London	UK	Adaptation	Economic Incentives for Retrofitting Adaptation	Post-Kyoto	National Government	Local Government	Research to identify the key economic mechanisms that will improve consumer take-up of products that deliver improved adaptation to future climate change impacts	Enabling	N	Y	N
London	UK	Adaptation	Public Procurement and Climate Change Adaptation	Post-Kyoto	Local Government	Private	Commissioned PricewaterhouseCoopers to carry out a study to examine the economic and legal cases for incorporating adaptation to climate change into public procurement, in particular in relation to buildings and infrastructure. This would include, for example, hospitals, schools, housing and roads.	Enabling	N	Y	N
London	UK	Urban Form	Islington Climate Change Fund	Post-Kyoto	Local government	CBO	Support local sustainable transport initiatives and renewable energy projects	Private	Y	Y	Y
London	UK	Urban Form	Gallions Park Zero Carbon Development	Post-Kyoto	Local government	Private	Build a zero carbon development of 200 homes	Self-governing	Y	Y	Y
London	UK	Urban Form	Green Enterprise District	Post-Kyoto	Local government	Private	Exploit the potential from undeveloped plots of industrial land to attract new investment, create up to 6000 new jobs and develop new low carbon skills	Self-governing	Y	N	N
London	UK	Urban Form	Siemens Pavilion	Post-Kyoto	Private	Local Government	Build a new landmark building in East London, comprising an exhibition and conference centre. This is set to be built and operational by early 2012 and is the flagship project of a new Green Enterprise District, also announced by the Mayor	Regulation (hard and soft)	Y	N	N
Manchester	UK	Built Environment	Hulme Energy Action Team	Post-Kyoto	CBO	Local Government	Reduce CO2 emissions and save money on fuel bills setting a cooperative to buy energy and deliver "affordable warmth"	Self-governing	N	Y	Y
Manchester	UK	Urban Infrastructure-Energy	Horizon Energy Co-operative Microgrid	Post-Kyoto	CBO	No partnership	Create a Virtual power plant from renewable resources across greater Manchester to deliver renewable energy to the National Grid	Private	Y	N	N
Manchester	UK	Transport	Carbon Cycle	Post-Kyoto	Local government	CBO	Increase bike use in Manchester	Provision	N	Y	N
Manchester	UK	Built Environment	Manchester Eco House	Post-Kyoto	Local government	No partnership	Inform and motivate visitors on household energy consumption; energy efficiency, climate change and fuel prices	Self-governing	Y	Y	Y
Manchester	UK	Transport	Low Carbon Bus Network	Post-Kyoto	Local government	Private	Introduce sustainable technologies in public transport	Provision	Y	N	N
Manchester	UK	Built Environment	Manchester House Retrofit Exemplar	Post-Kyoto	NGO	Private	Demonstrate the potential of £2000 to retrofit a house into a sustainable building	Private	Y	N	N
Manchester	UK	Urban Infrastructure-Energy	SMARTER Energy Business District	Post-Kyoto	Private	Local Government	Deploy the technology and research emanating from the DEHEMS (Digital environment home energy management system) project to support the SMARTER project in the Norther Quarter neighbourhood in 100 bussiness and 400 homes	Provision	Y	N	N
Manchester	UK	Built Environment	Northwards Housing solar project	Post-Kyoto	Private	No partnership	Deploy solar technologies on top of ten multi-storey social housing buildings	Private	Y	N	N
Manchester	UK	Urban Infrastructure- Water	Torrs Hydro Community Power Scheme	Post-Kyoto	Private	No partnership	Develop a wind energy scheme to reduce carbon emissions and contribute to community development	Private	Y	N	N
Manchester	UK	Urban Infrastructure-Energy	Carrington Combined Cycle Gas Turbine Power Station	Post-Kyoto	Private	No partnership	Install a 860MW natural gas combined cycle gas turbine to supply 1 million homes	Private	Y	N	N
Manchester	UK	Urban Infrastructure-Energy	Foster Wind Turbine	Post-Kyoto	Private	No partnership	Install a 2MW Enercon turbine, which would have a maximum blade tip height of 120.5m	Private	Y	N	N
Manchester	UK	Urban Infrastructure-Energy	Human Waste to Power City	Post-Kyoto	Private	No partnership	Implement a pilot scheme to convert human waste to biomethane and supply 500 homes in pilot scheme (further potential to provide 5,000 homes)	Enabling	Y	Y	N
Manchester	UK	Urban Form	The Green Building	Pre-Kyoto Ratification	Private	Private	Create an evironmentally sustainable and energy efficient development and regenerate a brownfield site	Enabling	Y	Y	Y
Manchester	UK	Built Environment	CIS Tower	Pre-Kyoto Ratification	Private	Regional Government	Demonstrate the potential for reconciliation of business objectives and carbon reduction	Private	Y	Y	N
Manchester	UK	Urban Form	Media City	Post-Kyoto	Private	Regional Government	Build the first BREEAM approved sustainable community	Private	Y	N	N
Atlanta	US	Transport	Clean Cities Atlanta Coalition and DeKalb County	Post-Kyoto	Local government	Private	Convert 1,000 standard cubic feet per minute (scfm) of Land Fill Gas at the DeKalb County Landfill that is currently being flared to Compressed Natural Gas (CNG)	Enabling	Y	Y	Y
Atlanta	US	Urban Infrastructure- Water	Sustainable Atlanta Water Task Force	Post-Kyoto	Local government	Private	Lead a community-based water conservation initiative by implementing strong public policy, technology and education, recognizing that no single solution will yield success but that all three are needed to achieve sustainability	Enabling	Y	Y	Y
Boston	US	Urban Form	Tent City Project	Pre-Kyoto Agrement	CBO	Local Government	Create an affordable, mixed-income, racially and ethnically integrated housing community to replace housing lost to urban renewal clearance and help create a residential neighbourhood which would become an integral part of the South End community, by including neighbourhood shops, pre-school day care facilities and a community meeting room, all to serve both the Tent City Housing and the greater …	Enabling	Y	Y	Y
Boston	US	Urban Infrastructure-Energy	City Harbor Islands Wind Initiative	Post-Kyoto	Local government	CBO	Study the feasibility of installing wing turbines on Long Island in Boston Harbor	Provision	Y	N	N
Boston	US	Built Environment	Affordable housing; green housing	Post-Kyoto	Local government	No partnership	Incorporate renewable energy, energy efficiency, green design, and healthy homes construction practices into affordable housing projects, with a particular focus of providing solar power for 200 residential units	Provision	Y	Y	Y
Boston	US	Urban Infrastructure-Energy	Boston Public Schools Wind Energy Procurement	Post-Kyoto	Local government	No partnership	Investigate the feasibility of wind energy installations in the campuses	Provision	Y	N	N
Boston	US	Urban Infrastructure-Energy	Renew Boston	Post-Kyoto	Local government	Private	Support city actors to improve energy efficiency	Enabling	N	Y	N
Boston	US	Urban Infrastructure-Energy	Solar Boston	Post-Kyoto	National Government	Local Government	Implement solar energy facilities and make them economically viable	Provision	Y	Y	Y
Boston	US	Urban Infrastructure-Energy	Community Wind Collaborative	Post-Kyoto	Private	No partnership	Allow the Community Wind Collaborative to design and construct small wind projects, which will help reduce energy costs and contribute to keeping the environment of Massachusetts cleaner	Enabling	Y	Y	Y
Boston	US	Urban Form	Wind energy zoning	Post-Kyoto	Local government	No partnership	Establish zoning regulations for the erection and operation of both ground-mounted and building-integrated wind energy facilities within the city	Regulation (hard and soft)	Y	Y	N
Boston	US	Adaptation	Coastal defence	Post-Kyoto	State Government	No partnership	Protect the urban communities in Massachussets from the potential sea rise associated with climate change	Provision	Y	N	N
Chicago	US	Built Environment	Near North Appartments	Post-Kyoto	CBO	Local Government	Build supportive housing for homeless and disadvantaged people (single room occupancy)	Provision	Y	Y	Y
Chicago	US	Transport	Going Green	Post-Kyoto	Local government	Local Government	Establish a greener transport system	Provision	Y	N	N
Chicago	US	Built Environment	Retrofitting of public buildings	Pre-Kyoto Ratification	Local government	No partnership	Retrofit municipal buildings	Self-governing	Y	N	N
Chicago	US	Built Environment	Update City Energy Code	Post-Kyoto	Local government	No partnership	Update the city of chicago building code at least to national standards	Regulation (hard and soft)	N	Y	N
Chicago	US	Urban Infrastructure- Water	Capture Stormwater on Site	Post-Kyoto	Local government	No partnership	Manage stormwater with green infrastructure	Provision	Y	N	Y
Chicago	US	Urban Infrastructure-Energy	Build Renewable Energy	Post-Kyoto	Local government	No partnership	Attract and promote renewable energy sources for the power distribution and procure enough renewable energy generation to reduce electricity emissions by 20 percent = 3.0 MMTCO2e reduction	Provision	Y	N	Y
Chicago	US	Urban Infrastructure-Energy	Increase Distributed Generation	Post-Kyoto	Local government	No partnership	Promote the use of efficient energy distribution systems and combine heat and power	Provision	Y	N	Y
Chicago	US	Urban Infrastructure-Energy	Promote Household Renewable power	Post-Kyoto	Local government	No partnership	Promote the use of renewable energy at the household level	Enabling	Y	Y	Y
Chicago	US	Urban Infrastructure-Energy	Upgrade power plants	Post-Kyoto	Local government	No partnership	Retrofit and upgrading existing coal power plants including two in the city of chicago	Provision	Y	N	Y
Chicago	US	Built Environment	Chicago Center for Green Technology	Pre-Kyoto Ratification	Local government	Private	Design a building in accordance with the US Green Building Councils LEED (Leadership in Energy and Environmental Design) top rating of Platinum	Self-governing	Y	Y	N
Chicago	US	Built Environment	Weatherization Assistance Program	Post-Kyoto	Local government	Private	Reduce energy costs for low-income households by increasing energy efficiency of homes, while ensuring their health and safety: Contributes to the 40-% stock retrofitting in thecity of Chicago; 6000 houses in 2008 and 2009	Enabling	Y	Y	Y
Chicago	US	Built Environment	Appliance trade-in programmes	Post-Kyoto	Private	Local Government	Promote the use of energy efficient appliances	Enabling	Y	Y	N
Chicago	US	Adaptation	Rancho Verde	Post-Kyoto	Private	No partnership	Develop a best practice example of stormwater management system in a 12-acre eco-industrial park	Private	Y	N	N
Chicago	US	Adaptation	City of Chicago Urban Heat Island Policies	Post-Kyoto	Local Government	No partnership	Reduce the impact of heat within the city	Regulation (hard and soft)	Y	Y	N
Chicago	US	Carbon Sequestration	Chicago Climate Exchange (CCX)	Post-Kyoto	Private	National government	Facilitate the trading of GHG between private actors	Private	Y	Y	N
Dallas	US	Built Environment	Green Buildings Ordinance	Pre-Kyoto Ratification	Local government	No partnership	Ensure that new buildings and developments meet international green building standards or incorporate green features: As of summer 2009, the City has now completed 20 green facilities since its Green Building Program was adopted in 2003 and has another 22 in various stages of design and construction	Enabling	Y	N	N
Dallas	US	Urban Infrastructure-Energy	McCommas Bluff Landfill Renewable Energy Capture	Post-Kyoto	Local government	Private	The interstate "green" gas sale agreement is believed to be one of the largest such interstate sales of biomethane completed in the United States. The gas sale agreement validates selling renewable biomethane as a valuable, low carbon fuel	Self-governing	Y	Y	N
Denver	US	Urban Form	Denver Neighborhood Climate Prosperity Project	Post-Kyoto	Local government	No partnership	Develop projects to reduce greenhouse gas (GHG) emissions at the neighborhood level. The project consists of four elements: Greening small businesses; expanding neighborhood sustainable mobility options ; providing incentives to support clean energy; engaging residents to reduce GHG emissions	Enabling	N	Y	N
Denver	US	Transport	Denver Bike Sharing - Denver B-Cycle	Post-Kyoto	Local government	Private	To offer a city wide alternative, integrated transport system which is environmentally friendly, affordable, promotes health and quality of life	Enabling	Y	Y	Y
Denver	US	Urban Infrastructure-Energy	Landfill gas to energy plant	Post-Kyoto	Local government	Private	Implement a waste disposal system for 3,000 homes that minimizes the impact on the environment to offer a clean, renewable energy source and provide an alternative to fossil fuels	Enabling	Y	Y	N
Detroit	US	Built Environment	Your Energy Savings	Post-Kyoto	Private	National government	I mprove the energy efficiency of low income householders who have trouble managing their energy bill	Enabling	N	Y	Y
Detroit	US	Urban Infrastructure-Energy	Renewable Energy Renaissance Zones (RERZ)	Post-Kyoto	State Government	No partnership	Assist in the devlopment of a strong renewable energy industry in Michigan and promote renewable energy operations in the state and enhance the industry	Enabling	Y	Y	N
Houston	US	Built Environment	Citywide Lighting Retrofit Project	Post-Kyoto	Local government	No partnership	Replace 8,000 tubular 1½" (T12) fluorescent lamps and magnetic ballasts with energy-efficient tubular 1" (T8) twenty-eight watt lamps, electronic ballasts, and compact fluorescent lights	Self-governing	Y	N	N
Houston	US	Built Environment	LEED Certification for Construction of City Buildings	Post-Kyoto	Local government	No partnership	Adopt the Leadership in Energy and Environmental Design (LEED) certification standards for 16 new construction of city-owned facilities	Self-governing	N	Y	N
Houston	US	Transport	The Mayor's Hybrid Initiative	Post-Kyoto	Local government	No partnership	Promote the use of hybrid vehicles: 50% of the city's nonspecialty,light-duty fleet, approximately 1,600 vehicles, will be replaced with their gasoline/electric hybrid equivalents14 by the year 2010	Self-governing	Y	N	N
Houston	US	Urban Infrastructure-Energy	Combined Heat and Power System at Wastewater Treatment Facilities	Post-Kyoto	Local government	No partnership	Reduce emissions associated to the wastewater management system	Provision	Y	Y	N
Houston	US	Urban Infrastructure-Energy	Wind Energy Procurement	Post-Kyoto	Local government	No partnership	Change the generation source of one-third of its electricity purchases from traditional sources to renewable, environmentally friendly wind power	Provision	Y	Y	N
Houston	US	Built Environment	Facility Retrofits with Energy Services Company Financing	Post-Kyoto	Local government	Private	Enable the action of the ESCO, and prepare an initial work plan. The ESCOs will evaluate the energy-saving opportunities in 271 city facilities, and then recommend a package of improvements to be paid for through saving	Provision	Y	Y	N
Houston	US	Built Environment	Residential Energy Efficiency Program (REEP)	Post-Kyoto	Local government	Private	Retrofit 641 poorer housholds to reduce energy consumption and ensure lower energy bills	Self-governing	N	Y	Y
Houston	US	Urban Infrastructure-Energy	Houston Solar Initiative	Post-Kyoto	National Government	Local Government	Accelerate the adoption of solar energy technologies by piloting projects and providing technical assistance to cities to make solar energy cost-competitive	Enabling	Y	Y	Y
Los Angeles	US	Urban Infrastructure-Energy	Broadous Elementary School	Pre-Kyoto Ratification	Local government	CBO	Create an environmentally sustainable school campus	Enabling	Y	Y	Y
Los Angeles	US	Urban Infrastructure-Energy	Green Power for a Green LA	Pre-Kyoto Ratification	Local government	No partnership	Enable citizens to buy renewable energy at a small higher fixed cost and reduce annual CO2 emissions	Self-governing	Y	Y	N
Los Angeles	US	Adaptation	Urban Heat Island Prevention	Post-Kyoto	Local Government	No partnership	Reduce the urban heat effect through the development of infrastructure	Provision	Y	N	N
Los Angeles	US	Adaptation	Urban Conservation Programs	Post-Kyoto	State Government	No partnership	Invest in urban water conservation programs that result in increased local sources of agricultural irrigation water available for future use	Enabling	N	Y	N
Mesa	US	Built Environment	Solar and energy efficiency tax credits to Mesa residents	Post-Kyoto	National Government	No partnership	Create a better community, boost economic growth, and promote a vibrant social network all of which contributes to creating a sustainable community	Provision	Y	Y	N
Miami	US	Built Environment	Building energy efficiency	Post-Kyoto	Local government	No partnership	Reduce 975,000 metric tons of CO2e by 2020 through improvements in building energy efficiency	Regulation (hard and soft)	N	Y	N
Miami	US	Urban Infrastructure-Energy	Cleaner energy supply	Post-Kyoto	Local government	No partnership	Increasing the use of renewable and cleaner energy sources and the use of more efficient, local sources of power	Self-governing	N	Y	N
Miami	US	Urban Form	Miami 21	Post-Kyoto	Local government	Private	Develop a holistic approach to land use and urban planning: it will change their current Euclidian Zoning Code to a Form- Based Zoning Code (mixed-use, transitional zones)	Self-governing	Y	Y	Y
Miami	US	Urban Infrastructure-Energy	Energy Smart Miami	Post-Kyoto	Local government	Private	Use federal economic stimulus funds to help spur a $200 million investment in “Smart Grid” technology and renewable energy in Miami over the next two years	Provision	Y	Y	N
Miami	US	Built Environment	EcoMedia/EcoZone Project Miami	Pre-Kyoto Ratification	Private	Local Government	Support ongoing and new environmental projects and initiatives related to air quality, water quality, energy conservation, and preservation of parks and greenspace	Enabling	Y	Y	Y
Minneapolis	US	Urban Infrastructure-Energy	Minnesota Solar Tours	Post-Kyoto	CBO	Local Government	Provide tours to demonstrate the solar energy in Minnesota	Enabling	Y	Y	N
Minneapolis	US	Urban Infrastructure-Energy	Minnesota Energy Challenge	Post-Kyoto	Local government	CBO	Encourage sustainable behaviour and carbon savings	Enabling	N	Y	N
Minneapolis	US	Urban Infrastructure-Energy	Conversion of Xcell Riverside Plant	Post-Kyoto	Local government	Private	Reduce the emissions from an electricity generation plant by changing from coal to gas	Provision	Y	N	N
Minneapolis	US	Transport	Hourcar	Pre-Kyoto Ratification	CBO	No partnership	Create tools for energy efficient living. For example, hourcar gives people in the 'twin city' region the tool to minimize car travel, and result in cleaner air, fewer GHG emissions and improve health	Enabling	Y	Y	Y					Kalam (nd) Governance Screen For Climate Adaptation for Chennai (Madras)
New York	US	Urban Form	Intervale Green and Louis Nine House	Post-Kyoto	CBO	State Government	Create a mixed use development of 128 affordable and sustainable housing for low-income and formerly homeless families and commercial storefronts	Regulation (hard and soft)	Y	Y	Y
New York	US	Built Environment	Green building financing	Post-Kyoto	Local government	National government	Assist homeowners to do energy saving improvements	Enabling	N	Y	Y
New York	US	Built Environment	Audits and retro-commissioning	Post-Kyoto	Local government	No partnership	This legislation requires large buildings to conduct an energy audit once every ten years, and to undertake energy-efficient maintenance practices as part of a retro-commissioning process.	Regulation (hard and soft)	N	Y	Y
New York	US	Built Environment	Benchmarking scheme	Post-Kyoto	Local government	No partnership	This legislation requires large buildings to conduct an annual analysis of energy consumption using a free, online tool provided by the U.S. Environmental Protection Agency.	Regulation (hard and soft)	N	Y	Y
New York	US	Built Environment	Lighting Upgrades and sub-metering	Post-Kyoto	Local government	No partnership	Upgrade lighting in big-sized buildings over the next 15 years. The requirement will not apply to residential living spaces. Non-residential tenant spaces over 10,000 square feet are required to be sub-metered by 2025. Sub-metering requires building owners to provide a monthly statement of electricity consumption and charges in certain large tenant spaces	Regulation (hard and soft)	Y	Y	Y
New York	US	Built Environment	New York City Energy Code	Post-Kyoto	Local government	No partnership	New York had a loophole that allows inefficient equipment to be replaced with similarly inefficient equipment. This legislation eliminates this loophole	Regulation (hard and soft)	N	Y	Y
New York	US	Built Environment	NYC °CoolRoofs	Post-Kyoto	Local government	No partnership	Promote and facilitate the cooling of New York City’s rooftops. Applying a reflective surface to a roof helps reduce cooling costs, cut energy usage and lower greenhouse gas emissions	Enabling	Y	Y	N
New York	US	Carbon Sequestration	PNYC Wetlands	Post-Kyoto	Local government	No partnership	Establish a program for managing wetlands which are taditionally outside of the remit of the city, but that as a consequence are not properly managed	Provision	Y	N	N
New York	US	Built Environment	Green workforce development and training	Post-Kyoto	Local government	Private	Create a climate wise buikding workforce with the creation of 17,800 construction-related jobs	Enabling	N	Y	Y
New York	US	Built Environment	Weatherization Assistance Program	Pre-Kyoto Ratification	National Government	Local Government	Reduce energy costs for low-income households by increasing energy efficiency of homes, while ensuring their health and safety	Self-governing	Y	Y	Y
New York	US	Adaptation	Intergovernmental Task Force to protect infrastructure	Post-Kyoto	Local Government	University	Create a programme to protect infrastructure from the new risks associated with CC specially sea level rise	Provision	Y	N	Y
New York	US	Adaptation	Coastal community planning	Post-Kyoto	Local Government	University	Create procedures to involve coastal communities in the planning process	Enabling	N	Y	Y
New York	US	Adaptation	Emergency Response Plan	Post-Kyoto	Local Government	No partnership	Prepare an emergence response programme for possible emergencies	Provision	N	Y	Y
New York	US	Urban Infrastructure-Energy	EcoBiZNy	Post-Kyoto	CBO	No partnership	Help small businesses, students, and the general public to actively reduce air pollution, carbon emissions and airborne environmental health hazards in NYC through environmental auditing, education, and action	Private	N	Y	N
New York	US	Urban Infrastructure- Waste	Manhattan Composting Project	Post-Kyoto	CBO	No partnership	Promote and facilitate composting	Enabling	Y	Y	N
New York	US	Urban Infrastructure- Water	Sustainable Stormwater Management Plan	Post-Kyoto	Local government	No partnership	Plan a stormwater management system for the city	Provision	Y	N	N
New York	US	Urban Infrastructure-Energy	On-site renewable energy	Post-Kyoto	Local government	No partnership	Request Expressions of Interest (RFEI) for innovative ideas to develop sources of renewable energy in the city. The City also enacted a solar property tax abatement to reduce the upfront costs associated with PV installations	Enabling	Y	N	N
Philadelphia	US	Built Environment	Friends Center Building Project	Post-Kyoto	CBO	Private	Demonstrate ways of thinking in harmony with nature, by preserving existing buildings (dating back to 1856), through materials choice, adopting sustainable technologies and living differently in a sustainable space	Private	Y	Y	Y
Philadelphia	US	Transport	Bike Pottstown Bike Share Project	Post-Kyoto	CBO	Private	Provide a free bike sharing community project	Enabling	Y	Y	Y
Philadelphia	US	Urban Form	Rag Factory Flats/Onion Flats	Pre-Kyoto Agrement	CBO	Private	Convert run down industrial sites into sustainable, residential and mixed use projects	Regulation (hard and soft)	Y	Y	N
Philadelphia	US	Built Environment	Municipal Energy Efficiency Programme	Post-Kyoto	Local government	No partnership	All City departments with utilities paid from the City General Fund are directed to reduce energy use by 5 percent from FY2006 levels by 2010, and an additional 10 percent by 2015 (for a total reduction of 15 percent by 2015).	Self-governing	N	Y	N
Philadelphia	US	Transport	Fleet managemetn and fuel switching plan	Post-Kyoto	Local government	No partnership	Renew the municipal transport fleet and ensure procurement of efficient vehicles	Provision	Y	Y	N
Philadelphia	US	Urban Infrastructure-Energy	Enabling solar energy	Post-Kyoto	Local government	No partnership	Investigate the feasibility of installing solar electric and solar thermal systems at City-owned facilities and report its findings to the Managing Director for appropriate action.	Enabling	Y	N	N
Philadelphia	US	Urban Infrastructure-Energy	Wind energy procurement	Post-Kyoto	Local government	No partnership	Direct the Procurement Department to purchase wind energy to meet the electricity needs of City Hall	Provision	Y	Y	N
Philadelphia	US	Carbon Sequestration	Footprints	Post-Kyoto	Private	Private	Develop alternatives for greening Zoo operations, develop carbon offset projects and engage with communities	Private	Y	Y	Y
Philadelphia	US	Urban Infrastructure-Energy	Philadelphia Eagles Go Green Program	Pre-Kyoto Ratification	Private	Private	Create and sustain championship performance on the field and in the community through programs that promote quality of life and green development	Private	Y	Y	Y
Philadelphia	US	Adaptation	Hot Weather-Health Watch/Warning System (PWWS)	Pre-Kyoto Agrement	Local Government	No partnership	Establish an early-warning system to deal with heatwaves	Provision	N	Y	Y
Phoenix	US	Built Environment	Green Phoenix	Post-Kyoto	Local government	Local Government	Make Phoenix the first carbon neutral and sustainable city in America. The program follows from existing initiatives to reduce the heat island effect, conserve water resources, and increase the use of solar power, Green Phoenix will provide homeowners and businesses access to affordable weatherization resources, energy-saving retrofits, and solar technology.	Enabling	Y	Y	N
Phoenix	US	Built Environment	Energy Efficiency in Existing Buildings and Facilities	Post-Kyoto	Local government	No partnership	Improve the energy efficiency in existing buildings	Enabling	Y	Y	N
Phoenix	US	Transport	Automated Train at Sky Harbor Airport	Post-Kyoto	Local government	No partnership	Provision of transport by railway to the Sky Harbor airport	Provision	Y	N	N
Phoenix	US	Transport	Employee Rideshare Program	Post-Kyoto	Local government	No partnership	Reduce car use among municipal employees through measures which include carpool parking subsidies, free bus/light rail passes for employees, emergency ride home cab vouchers, telecommuting, bicycle facilities, and other incentives.	Enabling	N	Y	N
Phoenix	US	Transport	Fuel switching (biodiesel)	Post-Kyoto	Local government	No partnership	Use a blend of 80 percent diesel and 20 percent biodiesel (B-20) in the nontransit vehicle fleets and diesel equipment; plus ethanol in vehicles operated by gasoline (500 ethanol operating vehicles by 2015)	Provision	Y	N	N
Phoenix	US	Urban Infrastructure-Energy	Methane Capture at Landfills	Post-Kyoto	Local government	No partnership	Enhance methane collection systems at two landfills: Skunk Creek and SR-85	Provision	Y	N	N
Phoenix	US	Urban Infrastructure- Waste	Green-Waste Mulching & Recycling	Post-Kyoto	Local government	No partnership	Improved existing mulching and recycling programmes	Provision	N	Y	N
Phoenix	US	Urban Infrastructure- Waste	Wastewater Treatment (WWT) Digester Gas Projects	Post-Kyoto	Local government	No partnership	Investigate and implement the production of electricity from methane plants	Enabling	Y	Y	N
Phoenix	US	Urban Infrastructure-Energy	Energy Efficient Traffic Signals	Post-Kyoto	Local government	No partnership	Replace incandescent traffic signals with LED	Provision	Y	N	N
Phoenix	US	Urban Infrastructure-Energy	Renewable energy goal	Post-Kyoto	Local government	No partnership	Renewable Energy Goal that 15 percent of the total energy-use in municipal operations would be generated from renewable sources by 2025	Provision	Y	Y	N
Phoenix	US	Built Environment	Energy Efficiency for New Construction	Post-Kyoto	Local government	Private	Improve the energy efficiency in new buildings	Enabling	Y	Y	N
San Diego	US	Built Environment	Ridgehaven "Green Building" Demonstration Project	Pre-Kyoto Agrement	Local government	Private	Renovate an office building to showcase sustainable technologies	Provision	Y	N	N
San Diego	US	Urban Infrastructure-Energy	Solar Project	Post-Kyoto	Local government	Private	Provide a blueprint for the nation through its “Sustainable Energy 2050 Plan,” which will create an energy infrastructure capable of supporting the region on a sustainable path	Enabling	Y	Y	Y
San Francisco	US	Transport	City Car Share	Pre-Kyoto Ratification	CBO	No partnership	Provide convenient, affordable access to cars so that we can reduce individual car dependence	Regulation (hard and soft)	Y	Y	Y
San Francisco	US	Urban Form	Plaza Apartments	Pre-Kyoto Ratification	CBO	Private	Promote environmentally-appropriate design in affordable housing construction. To develop a socially and environmentally sustainable approach that provides permanent, supportive housing for chronically homeless individuals.	Enabling	Y	Y	Y
San Francisco	US	Built Environment	Implement Residential Lighting Efficiency Programs	Pre-Kyoto Ratification	Local government	No partnership	Facilitate the substitution of lights in all residential housing	Enabling	N	Y	Y
San Francisco	US	Built Environment	PG&E’s residential energy efficiency programs	Pre-Kyoto Ratification	Local government	No partnership	Improve residential buildings energy efficiency	Enabling	N	Y	Y
San Francisco	US	Urban Infrastructure-Energy	Moscone Convention Center	Pre-Kyoto Ratification	Local government	No partnership	Develop a solar project	Self-governing	Y	N	N
San Francisco	US	Urban Infrastructure-Energy	Community Choice Aggregation for a Citywide Power Purchasing Pool	Pre-Kyoto Ratification	Local government	No partnership	Aggregate San Francisco residents and businesses into a power purchasing pool and purchase green power under a local RPS and/or offer a green power rate to interested customers	Regulation (hard and soft)	Y	Y	N
San Francisco	US	Urban Infrastructure-Energy	Fantastic 3	Pre-Kyoto Ratification	Local government	No partnership	Implement a residential and small business recycling and composting collection program	Provision	Y	Y	N
San Francisco	US	Urban Infrastructure-Energy	Generation Solar	Pre-Kyoto Ratification	Local government	No partnership	Install at least 100 solar electric systems on residential and commercial rooftops in San Francisco, to help overcome the structural, institutional and market barriers that currently inhibit solar power, and to benchmark processes and gain experience to determine the most effective way to structure future expanded solar programs	Enabling	Y	Y	N
San Francisco	US	Adaptation	San Francisco Bay Climate Change Adaptation Plan	Post-Kyoto	State Government	No partnership	Develop a package of measures to protect San Francisco Bay from climate change impacts	Provision	Y	N	Y
Seattle	US	Built Environment	Switch	Post-Kyoto	CBO	Local Government	Demonstrate a cost-effective and immediate way to increase residential energy efficiency and reduce greenhouse gas (GHG) emissions through incremental behavior change and participation in a formalized energy conservation program; the program will weatherize over 10,000 low-income households and train 150 for entry-level conservation career positions	Enabling	Y	Y	Y
Seattle	US	Carbon Sequestration	Green Seattle Partnership	Pre-Kyoto Ratification	CBO	Local Government	Raising funds, volunteers, and public awareness to restore 2500 acres of forested city park lands	Enabling	N	Y	N
Seattle	US	Transport	One Less Car Challenge	Post-Kyoto	Local government	CBO	Get more people to walk, bike, carpool and use transit and to drive less	Enabling	N	Y	N
Seattle	US	Built Environment	City Green Building	Pre-Kyoto Ratification	Local government	Local Government	A Sustainable Building Policy to improve sustainability and start a green building programme during a time of unprededented capital improvement.	Regulation (hard and soft)	Y	Y	Y
Seattle	US	Transport	City's Biking Masterplan	Post-Kyoto	Local government	No partnership	Build new bike lanes and bike stations	Provision	Y	Y	N
Seattle	US	Transport	Develop and Implement a Road Pricing System	Post-Kyoto	Local government	No partnership	Establish a road pricing system in the whole region	Regulation (hard and soft)	N	Y	N
Seattle	US	Transport	Frequent, Reliable and Convenient Public Transportation	Post-Kyoto	Local government	No partnership	Develop a RapidRide bus lines, the South Lake Union Streetcar,and a Sound Transit's Link light rail	Provision	Y	N	N
Seattle	US	Urban Form	Compact Green Urban Neighbourhoods	Post-Kyoto	Local government	No partnership	Incorporate energy-efficient green building practices and for providing funding for affordable housing and other public amenities: The mayor's Neighborhood Business District Strategy (NBDS) (zoning) and the mayor's Center City Strategy incorporate PROPOSALS FOR compact, mixed-use developments; plus new green regulations are to be proposed	Regulation (hard and soft)	N	Y	N
Seattle	US	Urban Infrastructure-Energy	Seattle City Light at Zero Net Greenhouse Gas Emissions.	Post-Kyoto	Local government	No partnership	Make Seattle City Ligh Zero Carbon through offsetting and renewable energy purchases	Provision	Y	Y	N
Seattle	US	Urban Infrastructure-Energy	Reduce Seattle Steam’s Use of Natural Gas	Post-Kyoto	Local government	Private	Seattle Steam Co. supplies steam for heat and hot water to 175 downtown Seattle customers by burning natural gas in addition to some petroleum diesel in its two boilers. Converting one of its boilers from fossil fuel to biofuel in the form of urban wood waste would avoid approximately 50,000 tons per year of GHG emissions	Regulation (hard and soft)	Y	Y	N
Seattle	US	Urban Infrastructure-Energy	Substantially Increase Natural Gas Conservation	Post-Kyoto	Local government	Private	Improve the use of natural gas	Provision	Y	Y	N
Seattle	US	Adaptation	City Light’s hydrosystem	Post-Kyoto	Local Government	No partnership	Adapt the existing hydroelectric supply system on which the city depends to the new requirements of CC	Provision	Y	N	N
St Petersburg	US	Transport	City Trails	Pre-Kyoto Ratification	Local government	Private	Create a long term vision of how to improve bicycle and pedestrian safety, convenience and accesibility in the city	Regulation (hard and soft)	Y	Y	Y
Tampa	US	Carbon Sequestration	Community Tree Program/ Urban Forest	Pre-Kyoto Agrement	Local government	CBO	Grow trees to sequester carbon and improve air quality in the City of Tampa	Enabling	N	Y	N
Tampa	US	Urban Form	Green Tampa	Post-Kyoto	Local government	No partnership	Ensure efficient use of the city's resources; preserve natural assets; establish environmental best practice initiatives; minimize impact on climate change	Self-governing	Y	Y	N
Tampa	US	Urban Infrastructure-Energy	MacKay Bay Refuse to Energy Facility	Pre-Kyoto Agrement	State Government	Private	Decrease dependence on fossil fuels and produce renewable energy and reduce landfill waste disposal	Enabling	Y	Y	N
Washington DC	US	Transport	Union Station Bicycle Transit Center (BikeStation)	Post-Kyoto	Local government	CBO	Enhance the viability of bicycling and improve connections to other sustainable forms of transportation.The project objectives are to alleviate the inadequate bicycle parking at Union Station, increase the viability of transit for residents and visitors, and enhance the appearance of the west end of Union Station.	Enabling	Y	Y	N
Washington DC	US	Built Environment	Regency House Green Roof	Post-Kyoto	Local government	No partnership	Complete a new energy-efficient "green" roof atop the Regency House Senior Center in the Chevy Chase neighborhood	Self-governing	Y	N	N
Caracas	Venezuela	Carbon Sequestration	Organic Urban Gardens	Pre-Kyoto Agrement	National Government	No partnership	Promote organic urban gardens from within the city of Caracas	Enabling	Y	N	N
Hanoi	Vietnam	Built Environment	Space Block Hanoi Model	Pre-Kyoto Ratification	Private	CBO	Develop an experimental housing project aimed at achieving high density housing within a Moonsoon climate with the minimal use of mechanical systems	Private	Y	N	N
Hanoi	Vietnam	Adaptation	Strengthen the dike system to protect the right bank of Red River	Post-Kyoto	Local Government	International Organisation	Build flood defences to protect the Red River	Provision	Y	N	N
Ho Chi Minh	Vietnam	Adaptation	Flood-defence system	Post-Kyoto	Local Government	No partnership	Construct a flood defence system enough to protect the city from sea rising (70 cm by 2010) and from once-in-30 yrs storm events	Provision	Y	N	N
Ho Chi Minh	Vietnam	Urban Infrastructure- Waste	Phuoc Hiep I sanitary Landfill gas CDM project	Post-Kyoto	National Government	Private	Recover and utilize the landfill gas emanating from the Phuoc Hiep I Landfill in order to reduce greenhouse gas (GHG) emissions, and numerous other environmental related issues such as the destruction of the pollutants found in landfill gas (chlorinated and ozone depleting compounds) and of the odour, through the proposed gas flaring system and energy facility.	Provision	Y	N	N
